# Supplementary material for: The Transcription of Flight Energy Metabolism Enzymes Declined with Aging While Enzyme Activity Increased in the Long-Distance Migratory Moth, Spodoptera frugiperda
Source: Insects. 2022 Oct 16;13(10):936. doi: 10.3390/insects13100936 (PMC9604208; doi:10.3390/insects13100936)
Supplement: Supplementary file 1 [file insects-13-00936-s001.zip]

Archive with 17 entries (17 files):
- Fig S1.tif
- Fig S10.tif
- Fig S11.tif
- Fig S12.tif
- Fig S13.tif
- Fig S14.tif
- Fig S15.tif
- Fig S2.tif
- Fig S3.tif
- Fig S4.tif
- Fig S5.tif
- Fig S6.tif
- Fig S7.tif
- Fig S8.tif
- Fig S9.tif
- Fig. S16.tif
- Table S1-S12.xlsx
