# Supplementary material for: The Transcription of Flight Energy Metabolism Enzymes Declined with Aging While Enzyme Activity Increased in the Long-Distance Migratory Moth, Spodoptera frugiperda
Source: Insects. 2022 Oct 16;13(10):936. doi: 10.3390/insects13100936 (PMC9604208; doi:10.3390/insects13100936)
Supplement: Supplementary file 1 [file insects-13-00936-s001.zip › Table S1-S12.xlsx]

## Sheet: Table S1
Table S1 Primers for quantitative realtime PCR
Gene ID	Primers	Sequences from 5' to 3'
LOC118268804 (ENO)	Forward Primer	CCCTAAGTCCAACCCTGCTG
	Reverse Primer	TAAACAGGCCTGCGGAAGTT
LOC118281561 (PK)	Forward Primer	TACAGCGCTAAGATCGGCAG
	Reverse Primer	CGGACGCGGTAATGATCTCA
LOC118268149 (GPDH)	Forward Primer	TGGTTGCCATTCCAGAGGTG
	Reverse Primer	TAATGAGATCAGCCACGCCG
LOC118271716 (GAPDH)	Forward Primer	CGGTGTCTTCACAACCACAG
	Reverse Primer	TTGACACCAACGACGAACAT
LOC118278275 (ACDH)	Forward Primer	TGATCCCGCAAAGAACGACA
	Reverse Primer	GATCGCTCCACAATGAACGC
LOC118263360 (THI)	Forward Primer	CAAAACTGCTGGAAGGTGCC
	Reverse Primer	AGGAAGCCGTCAATGTCAGG
LOC118279073 (actin)	Forward Primer	TGAGACCTTCAACTCCCCCG
	Reverse Primer	GCGACCAGCCAAGTCCAGAC
					GPDH									PK									TPI						ACDH										GAPDH
																							不符合正态分布
					正态性检验									正态性检验															正态性检验										正态性检验
						VAR00001	柯尔莫戈洛夫-斯米诺夫a			夏皮洛-威尔克					VAR00001	柯尔莫戈洛夫-斯米诺夫a			夏皮洛-威尔克											VAR00001	柯尔莫戈洛夫-斯米诺夫a			夏皮洛-威尔克						VAR00001	柯尔莫戈洛夫-斯米诺夫a			夏皮洛-威尔克
							统计	自由度	显著性	统计	自由度	显著性				统计	自由度	显著性	统计	自由度	显著性										统计	自由度	显著性	统计	自由度	显著性					统计	自由度	显著性	统计	自由度	显著性
					GPDH	1	0.304	3	.	0.907	3	0.409		PK	1	0.328	3	.	0.87	3	0.295								ACDH	1	0.322	3	.	0.88	3	0.323			GAPDH	1	0.286	3	.	0.931	3	0.492
						3	0.176	3	.	1	3	0.984			3	0.292	3	.	0.923	3	0.463									3	0.299	3	.	0.915	3	0.433				4	0.343	3	.	0.842	3	0.22
						4	0.238	3	.	0.976	3	0.702			4	0.224	3	.	0.985	3	0.763									4	0.366	3	.	0.796	3	0.105				7	0.292	3	.	0.923	3	0.463
						7	0.178	3	.	1	3	0.959			7	0.292	3	.	0.923	3	0.463									7	0.253	3	.	0.964	3	0.637				10	0.304	3	.	0.907	3	0.407
						10	0.328	3	.	0.871	3	0.298			10	0.359	3	.	0.81	3	0.138								a 里利氏显著性修正										a 里利氏显著性修正
					a 里利氏显著性修正									a 里利氏显著性修正
																													ANOVA										ANOVA
					ANOVA									ANOVA															ACDH										GAPDH
					GPDH									PK																平方和	自由度	均方	F	显著性						平方和	自由度	均方	F	显著性
						平方和	自由度	均方	F	显著性					平方和	自由度	均方	F	显著性										组间	1.212	3	0.404	43.379	0					组间	2.096	3	0.699	219.596	0
					组间	1.848	4	0.462	107.993	0				组间	1.142	4	0.285	84.785	0										组内	0.074	8	0.009							组内	0.025	8	0.003
					组内	0.043	10	0.004						组内	0.034	10	0.003												总计	1.286	11								总计	2.122	11
					总计	1.89	14							总计	1.176	14
																													多重比较										多重比较
					多重比较									多重比较															因变量: ACDH										因变量: GAPDH
					因变量: GPDH									因变量: PK																(I) VAR00001	(J) VAR00001	平均值差值 (I-J)	标准 错误	显著性	95% 置信区间					(I) VAR00001	(J) VAR00001	平均值差值 (I-J)	标准 错误	显著性	95% 置信区间
						(I) VAR00001	(J) VAR00001	平均值差值 (I-J)	标准 错误	显著性	95% 置信区间				(I) VAR00001	(J) VAR00001	平均值差值 (I-J)	标准 错误	显著性	95% 置信区间															下限	上限									下限	上限
											下限	上限								下限	上限								LSD	1	3	.628000*	0.078792	0	0.44631	0.80969			LSD	1	4	.916000*	0.046059	0	0.80979	1.02221
					LSD	1	3	.730000*	0.053398	0	0.61102	0.84898		LSD	1	3	.590000*	0.047378	0	0.48443	0.69557										4	.758667*	0.078792	0	0.57697	0.94036					7	.978333*	0.046059	0	0.87212	1.08455
							4	.854667*	0.053398	0	0.73569	0.97365				4	.659000*	0.047378	0	0.55343	0.76457										7	.778333*	0.078792	0	0.59664	0.96003					10	.994333*	0.046059	0	0.88812	1.10055
							7	.877000*	0.053398	0	0.75802	0.99598				7	.611333*	0.047378	0	0.50577	0.7169
							10	.966000*	0.053398	0	0.84702	1.08498				10	.800000*	0.047378	0	0.69443	0.90557
					* 平均值差值的显著性水平为 0.05。									* 平均值差值的显著性水平为 0.05。

## Sheet: Table S2
Table S2 Summary of the quality of all sample sequencing data
Sample name	Raw reads	Clean reads	clean bases	Q20(%)	Q30(%)	GC content(%)	Total mapped	Mapped ratio(%)
D1_1	48949282	48692856	7264234476	98.33	94.68	47.35	40998680	0.842
D1_2	55188060	54896748	8184591290	98.34	94.72	47.21	46239789	0.8423
D1_3	54136098	53838476	8005811026	98.31	94.64	47.43	45561878	0.8463
D3_1	50482724	50219518	7472355794	98.32	94.67	48.41	41970667	0.8357
D3_2	54270348	54001746	8051025476	98.37	94.75	48.57	45216595	0.8373
D3_3	52999188	52726246	7860000037	98.33	94.7	48.39	44063207	0.8357
D4_1	48706236	48438888	7201441390	98.33	94.68	48.48	40443056	0.8349
D4_2	49967898	49705242	7407735128	98.31	94.59	48.55	41559838	0.8361
D4_3	52528038	52251788	7781193617	98.28	94.55	48.3	43401961	0.8306
D7_1	46943188	46694542	6933478015	98.36	94.78	47.8	38033081	0.8145
D7_2	52665686	52385992	7776987641	98.23	94.44	47.71	42618940	0.8136
D7_3	45090994	44829302	6672015513	98.18	94.33	47.97	36453009	0.8132
D10_1	45526590	45297960	6761643918	98.34	94.73	47.94	37216428	0.8216
D10_2	49310370	49064208	7306967466	98.38	94.83	47.9	40354727	0.8225
D10_3	47497532	47252274	7047215886	98.38	94.84	47.85	38816138	0.8215

## Sheet: Table S3
Table S3 Pearson's correlation coefficient
R^2	D1_1	D1_2	D1_3	D3_1	D3_2	D3_3	D4_1	D4_2	D4_3	D7_1	D7_2	D7_3	D10_1	D10_2	D10_3
D1_1	1	0.998509	0.968171	0.65094	0.634189	0.567381	0.618401	0.504375	0.662149	0.58534	0.506657	0.592824	0.508683	0.523663	0.532767
D1_2	0.998509	1	0.955072	0.61846	0.600472	0.52872	0.584721	0.463029	0.633923	0.560481	0.468483	0.573266	0.4714	0.488315	0.498369
D1_3	0.968171	0.955072	1	0.777773	0.770169	0.735477	0.753384	0.690441	0.763745	0.674416	0.67535	0.651977	0.672791	0.67585	0.67897
D3_1	0.65094	0.61846	0.777773	1	0.998493	0.976238	0.991619	0.944594	0.981415	0.926455	0.952275	0.885453	0.934162	0.93407	0.934959
D3_2	0.634189	0.600472	0.770169	0.998493	1	0.984672	0.991976	0.957136	0.974692	0.918364	0.960961	0.872629	0.941128	0.938265	0.937899
D3_3	0.567381	0.52872	0.735477	0.976238	0.984672	1	0.976231	0.991001	0.932892	0.867037	0.975321	0.800615	0.955911	0.942809	0.937026
D4_1	0.618401	0.584721	0.753384	0.991619	0.991976	0.976231	1	0.958219	0.985998	0.927441	0.96296	0.883298	0.952262	0.951832	0.952539
D4_2	0.504375	0.463029	0.690441	0.944594	0.957136	0.991001	0.958219	1	0.900799	0.828448	0.972829	0.751256	0.959024	0.941015	0.932755
D4_3	0.662149	0.633923	0.763745	0.981415	0.974692	0.932892	0.985998	0.900799	1	0.94284	0.918819	0.919074	0.912072	0.922482	0.928955
D7_1	0.58534	0.560481	0.674416	0.926455	0.918364	0.867037	0.927441	0.828448	0.94284	1	0.9187	0.990573	0.903666	0.920563	0.927616
D7_2	0.506657	0.468483	0.67535	0.952275	0.960961	0.975321	0.96296	0.972829	0.918819	0.9187	1	0.858861	0.981352	0.972484	0.967462
D7_3	0.592824	0.573266	0.651977	0.885453	0.872629	0.800615	0.883298	0.751256	0.919074	0.990573	0.858861	1	0.844467	0.869572	0.880963
D10_1	0.508683	0.4714	0.672791	0.934162	0.941128	0.955911	0.952262	0.959024	0.912072	0.903666	0.981352	0.844467	1	0.997127	0.993649
D10_2	0.523663	0.488315	0.67585	0.93407	0.938265	0.942809	0.951832	0.941015	0.922482	0.920563	0.972484	0.869572	0.997127	1	0.998938
D10_3	0.532767	0.498369	0.67897	0.934959	0.937899	0.937026	0.952539	0.932755	0.928955	0.927616	0.967462	0.880963	0.993649	0.998938	1

## Sheet: Table S4
Table S4 Enzymes related to energy metabolism in flight muscle of Spodoptera frugiperda
Gene ID	Gene Name	Gene Description	GO_id	GO_term	Go_description	KO_id	KO_name	Pathway_id	Pathway_definition	COG_id	COG_Functional_Categories	NR_hit-name	NR_description	Swiss-Prot_hit-name	Swiss-Prot_description	Pfam_id	Domain	Domain_description
Enzymes of the glycolysis pathway
GP
gene-LOC118265183	LOC118265183	glycogen phosphorylase-like	GO:0102250;GO:0008184;GO:0005975;GO:0030170;GO:0102499	molecular_function;molecular_function;biological_process;molecular_function;molecular_function	MF:linear malto-oligosaccharide phosphorylase activity;MF:glycogen phosphorylase activity;BP:carbohydrate metabolic process;MF:pyridoxal phosphate binding;MF:SHG alpha-glucan phosphorylase activity	K00688	PYG, glgP	map04910;map04922;map00500;map04217;map04931	Insulin signaling pathway;Glucagon signaling pathway;Starch and sucrose metabolism;Necroptosis;Insulin resistance	COG0058	G:Carbohydrate transport and metabolism	ACN78408.1	glycogen phosphorylase [Spodoptera exigua]	sp|Q9XTL9|PYG_DROME	Glycogen phosphorylase OS=Drosophila melanogaster OX=7227 GN=GlyP PE=2 SV=2	PF00343.21	Phosphorylase	Carbohydrate phosphorylase
gene-LOC118265182	LOC118265182	glycogen phosphorylase-like	GO:0102250;GO:0008184;GO:0005975;GO:0030170;GO:0102499	molecular_function;molecular_function;biological_process;molecular_function;molecular_function	MF:linear malto-oligosaccharide phosphorylase activity;MF:glycogen phosphorylase activity;BP:carbohydrate metabolic process;MF:pyridoxal phosphate binding;MF:SHG alpha-glucan phosphorylase activity	K00688	PYG, glgP	map04910;map04922;map00500;map04217;map04931	Insulin signaling pathway;Glucagon signaling pathway;Starch and sucrose metabolism;Necroptosis;Insulin resistance	COG0058	G:Carbohydrate transport and metabolism	ACN78408.1	glycogen phosphorylase [Spodoptera exigua]	sp|Q9XTL9|PYG_DROME	Glycogen phosphorylase OS=Drosophila melanogaster OX=7227 GN=GlyP PE=2 SV=2	PF00343.21	Phosphorylase	Carbohydrate phosphorylase
TRE
gene-LOC118264318	LOC118264318	trehalase-like	GO:0004555;GO:0005991	molecular_function;biological_process	MF:alpha,alpha-trehalase activity;BP:trehalose metabolic process	K01194	TREH, treA, treF	map00500	Starch and sucrose metabolism	COG1626	G:Carbohydrate transport and metabolism	ABE27189.1	trehalase [Spodoptera frugiperda]	sp|P32358|TREA_BOMMO	Trehalase OS=Bombyx mori OX=7091 PE=1 SV=1	PF01204.19;PF06202.15	Trehalase;GDE_C	Trehalase;Amylo-alpha-1,6-glucosidase
gene-LOC118264322	LOC118264322	trehalase-like	GO:0004555;GO:0005991	molecular_function;biological_process	MF:alpha,alpha-trehalase activity;BP:trehalose metabolic process	K01194	TREH, treA, treF	map00500	Starch and sucrose metabolism	COG1626	G:Carbohydrate transport and metabolism	ABE27189.1	trehalase [Spodoptera frugiperda]	sp|P32358|TREA_BOMMO	Trehalase OS=Bombyx mori OX=7091 PE=1 SV=1	PF01204.19;PF06202.15	Trehalase;GDE_C	Trehalase;Amylo-alpha-1,6-glucosidase
gene-LOC118280632	LOC118280632	trehalase-like, transcript variant X2	GO:0004555;GO:0016021;GO:0005991	molecular_function;cellular_component;biological_process	MF:alpha,alpha-trehalase activity;CC:integral component of membrane;BP:trehalose metabolic process	K01194	TREH, treA, treF	map00500	Starch and sucrose metabolism	COG1626	G:Carbohydrate transport and metabolism	XP_021195448.1	trehalase isoform X1 [Helicoverpa armigera]	sp|A8J4S9|TREA_APIME	Trehalase OS=Apis mellifera OX=7460 PE=1 SV=1	PF01204.19;PF03200.17	Trehalase;Glyco_hydro_63	Trehalase;Glycosyl hydrolase family 63 C-terminal domain
HK
gene-LOC118276330	LOC118276330	hexokinase type 2-like, transcript variant X4	GO:0004396;GO:0005623;GO:0001678;GO:0006096;GO:0005524;GO:0005536	molecular_function;cellular_component;biological_process;biological_process;molecular_function;molecular_function	MF:hexokinase activity;CC:cell;BP:cellular glucose homeostasis;BP:glycolytic process;MF:ATP binding;MF:glucose binding	K00844	HK	map00520;map00051;map00524;map00052;map00010;map00500;map05131;map04930;map04973;map04910;map05230;map04066	Amino sugar and nucleotide sugar metabolism;Fructose and mannose metabolism;Neomycin, kanamycin and gentamicin biosynthesis;Galactose metabolism;Glycolysis / Gluconeogenesis;Starch and sucrose metabolism;Shigellosis;Type II diabetes mellitus;Carbohydrate digestion and absorption;Insulin signaling pathway;Central carbon metabolism in cancer;HIF-1 signaling pathway	COG5026	G:Carbohydrate transport and metabolism	XP_022834978.1	hexokinase type 2 isoform X3 [Spodoptera litura]	sp|Q9NFT7|HXK2_DROME	Hexokinase type 2 OS=Drosophila melanogaster OX=7227 GN=Hex-t2 PE=2 SV=4	PF03727.17;PF00349.22	Hexokinase_2;Hexokinase_1	Hexokinase;Hexokinase
GPDH
gene-LOC118268149	LOC118268149	glycerol-3-phosphate dehydrogenase [NAD(+)], cytoplasmic-like, transcript variant X1	GO:0004367;GO:0005975;GO:0009331;GO:0046168;GO:0051287;GO:0042803	molecular_function;biological_process;cellular_component;biological_process;molecular_function;molecular_function	MF:glycerol-3-phosphate dehydrogenase [NAD+] activity;BP:carbohydrate metabolic process;CC:glycerol-3-phosphate dehydrogenase complex;BP:glycerol-3-phosphate catabolic process;MF:NAD binding;MF:protein homodimerization activity	K00006	GPD1	map00564	Glycerophospholipid metabolism	COG0240	C:Energy production and conversion	XP_022824987.1	glycerol-3-phosphate dehydrogenase [NAD(+)], cytoplasmic isoform X1 [Spodoptera litura]	sp|P13706|GPDA_DROME	Glycerol-3-phosphate dehydrogenase [NAD(+)], cytoplasmic OS=Drosophila melanogaster OX=7227 GN=Gpdh PE=1 SV=3	PF01210.24;PF07479.15	NAD_Gly3P_dh_N;NAD_Gly3P_dh_C	NAD-dependent glycerol-3-phosphate dehydrogenase N-terminus;NAD-dependent glycerol-3-phosphate dehydrogenase C-terminus
gene-LOC118268196	LOC118268196	glycerol-3-phosphate dehydrogenase [NAD(+)], cytoplasmic-like, transcript variant X1	GO:0004367;GO:0005975;GO:0009331;GO:0046168;GO:0051287;GO:0042803	molecular_function;biological_process;cellular_component;biological_process;molecular_function;molecular_function	MF:glycerol-3-phosphate dehydrogenase [NAD+] activity;BP:carbohydrate metabolic process;CC:glycerol-3-phosphate dehydrogenase complex;BP:glycerol-3-phosphate catabolic process;MF:NAD binding;MF:protein homodimerization activity	K00006	GPD1	map00564	Glycerophospholipid metabolism	COG0240	C:Energy production and conversion	XP_022824987.1	glycerol-3-phosphate dehydrogenase [NAD(+)], cytoplasmic isoform X1 [Spodoptera litura]	sp|P13706|GPDA_DROME	Glycerol-3-phosphate dehydrogenase [NAD(+)], cytoplasmic OS=Drosophila melanogaster OX=7227 GN=Gpdh PE=1 SV=3	PF01210.24;PF07479.15	NAD_Gly3P_dh_N;NAD_Gly3P_dh_C	NAD-dependent glycerol-3-phosphate dehydrogenase N-terminus;NAD-dependent glycerol-3-phosphate dehydrogenase C-terminus
gene-LOC118281662	LOC118281662	glycerol-3-phosphate dehydrogenase [NAD(P)+]-like	GO:0004367;GO:0005975;GO:0009331;GO:0046168;GO:0051287;GO:0030246;GO:0005576;GO:0004553;GO:0042803	molecular_function;biological_process;cellular_component;biological_process;molecular_function;molecular_function;cellular_component;molecular_function;molecular_function	MF:glycerol-3-phosphate dehydrogenase [NAD+] activity;BP:carbohydrate metabolic process;CC:glycerol-3-phosphate dehydrogenase complex;BP:glycerol-3-phosphate catabolic process;MF:NAD binding;MF:carbohydrate binding;CC:extracellular region;MF:hydrolase activity, hydrolyzing O-glycosyl compounds;MF:protein homodimerization activity	K00057	gpsA	map00564	Glycerophospholipid metabolism	COG0240	G:Carbohydrate transport and metabolism	PRD33549.1	Glycerol-3-phosphate dehydrogenase [Trichonephila clavipes]	sp|Q834C1|GPDA_ENTFA	Glycerol-3-phosphate dehydrogenase [NAD(P)+] OS=Enterococcus faecalis (strain ATCC 700802 / V583) OX=226185 GN=gpsA PE=3 SV=1	PF01210.24;PF07479.15;PF03446.16	NAD_Gly3P_dh_N;NAD_Gly3P_dh_C;NAD_binding_2	NAD-dependent glycerol-3-phosphate dehydrogenase N-terminus;NAD-dependent glycerol-3-phosphate dehydrogenase C-terminus;NAD binding domain of 6-phosphogluconate dehydrogenase
GPI
gene-LOC118277306	LOC118277306	glucose-6-phosphate isomerase-like	GO:0004347;GO:0006096;GO:0006094	molecular_function;biological_process;biological_process	MF:glucose-6-phosphate isomerase activity;BP:glycolytic process;BP:gluconeogenesis	K01810	GPI, pgi	map00520;map00030;map00500;map00010	Amino sugar and nucleotide sugar metabolism;Pentose phosphate pathway;Starch and sucrose metabolism;Glycolysis / Gluconeogenesis	COG0166	G:Carbohydrate transport and metabolism	XP_022818754.1	glucose-6-phosphate isomerase [Spodoptera litura]	sp|P52030|G6PI_DROSI	Glucose-6-phosphate isomerase OS=Drosophila simulans OX=7240 GN=Pgi PE=3 SV=1	PF00342.20	PGI	Phosphoglucose isomerase
PFK
gene-LOC118270306	LOC118270306	ATP-dependent 6-phosphofructokinase-like, transcript variant X3	GO:0003872;GO:0005737;GO:0046872;GO:0006002;GO:0005524	molecular_function;cellular_component;molecular_function;biological_process;molecular_function	MF:6-phosphofructokinase activity;CC:cytoplasm;MF:metal ion binding;BP:fructose 6-phosphate metabolic process;MF:ATP binding	K00850	pfkA, PFK	map00051;map00052;map00010;map04922;map04152;map03018;map05230;map00030;map04066	Fructose and mannose metabolism;Galactose metabolism;Glycolysis / Gluconeogenesis;Glucagon signaling pathway;AMPK signaling pathway;RNA degradation;Central carbon metabolism in cancer;Pentose phosphate pathway;HIF-1 signaling pathway	COG0205	G:Carbohydrate transport and metabolism	XP_022821737.1	ATP-dependent 6-phosphofructokinase isoform X3 [Spodoptera litura]	sp|P52034|PFKA_DROME	ATP-dependent 6-phosphofructokinase OS=Drosophila melanogaster OX=7227 GN=Pfk PE=2 SV=2	PF00365.21	PFK	Phosphofructokinase
gene-LOC118269058	LOC118269058	6-phosphofructo-2-kinase/fructose-2,6-bisphosphatase-like, transcript variant X1	GO:0003873;GO:0006000;GO:0005524;GO:0006003	molecular_function;biological_process;molecular_function;biological_process	MF:6-phosphofructo-2-kinase activity;BP:fructose metabolic process;MF:ATP binding;BP:fructose 2,6-bisphosphate metabolic process	K19029	PFKFB2	map04919;map00051;map04152	Thyroid hormone signaling pathway;Fructose and mannose metabolism;AMPK signaling pathway	COG0406	G:Carbohydrate transport and metabolism	XP_022837852.1	6-phosphofructo-2-kinase/fructose-2,6-bisphosphatase isoform X1 [Spodoptera litura]	sp|Q91309|F26_LITCT	6-phosphofructo-2-kinase/fructose-2,6-bisphosphatase OS=Lithobates catesbeiana OX=8400 PE=2 SV=1	PF01591.19;PF00300.23;PF13671.7	6PF2K;His_Phos_1;AAA_33	6-phosphofructo-2-kinase;Histidine phosphatase superfamily (branch 1;AAA domain
gene-LOC118272281	LOC118272281	6-phosphofructo-2-kinase/fructose-2,6-bisphosphatase-like, transcript variant X1	GO:0003873;GO:0016021;GO:0006000;GO:0005524;GO:0006003	molecular_function;cellular_component;biological_process;molecular_function;biological_process	MF:6-phosphofructo-2-kinase activity;CC:integral component of membrane;BP:fructose metabolic process;MF:ATP binding;BP:fructose 2,6-bisphosphate metabolic process	K01103	PFKFB3	map00051;map04152;map04066	Fructose and mannose metabolism;AMPK signaling pathway;HIF-1 signaling pathway	COG0406	G:Carbohydrate transport and metabolism	XP_021192331.1	6-phosphofructo-2-kinase/fructose-2,6-bisphosphatase-like isoform X1 [Helicoverpa armigera]	sp|Q91348|F26L_CHICK	6-phosphofructo-2-kinase/fructose-2,6-bisphosphatase OS=Gallus gallus OX=9031 PE=2 SV=2	PF01591.19;PF00300.23;PF13671.7;PF08433.11;PF06414.13	6PF2K;His_Phos_1;AAA_33;KTI12;Zeta_toxin	6-phosphofructo-2-kinase;Histidine phosphatase superfamily (branch 1;AAA domain;Chromatin associated protein KTI12;Zeta toxin
FBA/ALD
gene-LOC118282270	LOC118282270	deoxyribose-phosphate aldolase-like	GO:0005737;GO:0004139;GO:0009264	cellular_component;molecular_function;biological_process	CC:cytoplasm;MF:deoxyribose-phosphate aldolase activity;BP:deoxyribonucleotide catabolic process	K01619	deoC, DERA	map00030	Pentose phosphate pathway	COG0274	F:Nucleotide transport and metabolism	XP_022816191.1	deoxyribose-phosphate aldolase [Spodoptera litura]	sp|Q3T0V9|DEOC_BOVIN	Deoxyribose-phosphate aldolase OS=Bos taurus OX=9913 GN=DERA PE=2 SV=1	PF01791.10	DeoC	DeoC/LacD family aldolase
gene-LOC118264007	LOC118264007	probable low-specificity L-threonine aldolase 2	GO:0016829;GO:0006520	molecular_function;biological_process	MF:lyase activity;BP:cellular amino acid metabolic process	K01620	ltaE	map00260	Glycine, serine and threonine metabolism	COG2008	E:Amino acid transport and metabolism	XP_022830719.1	probable low-specificity L-threonine aldolase 2 isoform X2 [Spodoptera litura]	sp|Q9FPH3|THA2_ARATH	Probable low-specificity L-threonine aldolase 2 OS=Arabidopsis thaliana OX=3702 GN=THA2 PE=1 SV=1	PF01212.22;PF00155.22;PF00266.20;PF01041.18	Beta_elim_lyase;Aminotran_1_2;Aminotran_5;DegT_DnrJ_EryC1	Beta-eliminating lyase;Aminotransferase class I and II;Aminotransferase class-V;DegT/DnrJ/EryC1/StrS aminotransferase family
gene-LOC118264006	LOC118264006	probable low-specificity L-threonine aldolase 2, transcript variant X1	GO:0016829;GO:0006520	molecular_function;biological_process	MF:lyase activity;BP:cellular amino acid metabolic process	K01620	ltaE	map00260	Glycine, serine and threonine metabolism	COG2008	E:Amino acid transport and metabolism	XP_022830718.1	probable low-specificity L-threonine aldolase 2 isoform X1 [Spodoptera litura]	sp|Q8RXU4|THA1_ARATH	Probable low-specificity L-threonine aldolase 1 OS=Arabidopsis thaliana OX=3702 GN=THA1 PE=1 SV=1	PF01212.22;PF00155.22;PF01041.18;PF00202.22	Beta_elim_lyase;Aminotran_1_2;DegT_DnrJ_EryC1;Aminotran_3	Beta-eliminating lyase;Aminotransferase class I and II;DegT/DnrJ/EryC1/StrS aminotransferase family;Aminotransferase class-III
gene-LOC118275119	LOC118275119	fructose-bisphosphate aldolase-like, transcript variant X1	GO:0006096;GO:0004332	biological_process;molecular_function	BP:glycolytic process;MF:fructose-bisphosphate aldolase activity	K01623	ALDO	map00010;map00030;map00051;map04066	Glycolysis / Gluconeogenesis;Pentose phosphate pathway;Fructose and mannose metabolism;HIF-1 signaling pathway	COG3588	G:Carbohydrate transport and metabolism	XP_022832145.1	fructose-bisphosphate aldolase-like [Spodoptera litura]	sp|P07764|ALF_DROME	Fructose-bisphosphate aldolase OS=Drosophila melanogaster OX=7227 GN=Ald PE=1 SV=5	PF00274.20	Glycolytic	Fructose-bisphosphate aldolase class-I
gene-LOC118275099	LOC118275099	fructose-bisphosphate aldolase-like, transcript variant X1	GO:0006096;GO:0004332	biological_process;molecular_function	BP:glycolytic process;MF:fructose-bisphosphate aldolase activity	K01623	ALDO	map00010;map00030;map00051;map04066	Glycolysis / Gluconeogenesis;Pentose phosphate pathway;Fructose and mannose metabolism;HIF-1 signaling pathway	COG3588	G:Carbohydrate transport and metabolism	XP_022832145.1	fructose-bisphosphate aldolase-like [Spodoptera litura]	sp|P07764|ALF_DROME	Fructose-bisphosphate aldolase OS=Drosophila melanogaster OX=7227 GN=Ald PE=1 SV=5	PF00274.20	Glycolytic	Fructose-bisphosphate aldolase class-I
gene-LOC118278690	LOC118278690	protein hu-li tai shao-like, transcript variant X1				K18622	ADD			COG0235	G:Carbohydrate transport and metabolism	XP_021199039.1	uncharacterized protein LOC110382694, partial [Helicoverpa armigera]	sp|Q02645|HTS_DROME	Protein hu-li tai shao OS=Drosophila melanogaster OX=7227 GN=hts PE=1 SV=2	PF00596.22	Aldolase_II	Class II Aldolase and Adducin N-terminal domain
gene-LOC118274716	LOC118274716	fructose-bisphosphate aldolase-like, transcript variant X2	GO:0006096;GO:0004332	biological_process;molecular_function	BP:glycolytic process;MF:fructose-bisphosphate aldolase activity	K01623	ALDO	map00010;map00030;map00051;map04066	Glycolysis / Gluconeogenesis;Pentose phosphate pathway;Fructose and mannose metabolism;HIF-1 signaling pathway	COG3588	G:Carbohydrate transport and metabolism	XP_022832147.1	fructose-bisphosphate aldolase isoform X2 [Spodoptera litura]	sp|P07764|ALF_DROME	Fructose-bisphosphate aldolase OS=Drosophila melanogaster OX=7227 GN=Ald PE=1 SV=5	PF00274.20	Glycolytic	Fructose-bisphosphate aldolase class-I
gene-LOC118263320	LOC118263320	probable transaldolase, transcript variant X2	GO:0005737;GO:0004801;GO:0005975;GO:0006098	cellular_component;molecular_function;biological_process;biological_process	CC:cytoplasm;MF:sedoheptulose-7-phosphate;BP:carbohydrate metabolic process;BP:pentose-phosphate shunt	K00616	E2.2.1.2, talA, talB	map00030	Pentose phosphate pathway	COG0176	G:Carbohydrate transport and metabolism	XP_022829475.1	probable transaldolase [Spodoptera litura]	sp|Q9EQS0|TALDO_RAT	Transaldolase OS=Rattus norvegicus OX=10116 GN=Taldo1 PE=1 SV=2	PF00923.20	TAL_FSA	Transaldolase/Fructose-6-phosphate aldolase
gene-LOC118274664	LOC118274664	fructose-bisphosphate aldolase-like, transcript variant X2	GO:0006096;GO:0004332	biological_process;molecular_function	BP:glycolytic process;MF:fructose-bisphosphate aldolase activity	K01623	ALDO	map00010;map00030;map00051;map04066	Glycolysis / Gluconeogenesis;Pentose phosphate pathway;Fructose and mannose metabolism;HIF-1 signaling pathway	COG3588	G:Carbohydrate transport and metabolism	XP_022832147.1	fructose-bisphosphate aldolase isoform X2 [Spodoptera litura]	sp|P07764|ALF_DROME	Fructose-bisphosphate aldolase OS=Drosophila melanogaster OX=7227 GN=Ald PE=1 SV=5	PF00274.20	Glycolytic	Fructose-bisphosphate aldolase class-I
gene-LOC118278386	LOC118278386	uncharacterized LOC118278386				K18622	ADD			COG0235	G:Carbohydrate transport and metabolism	XP_021199039.1	uncharacterized protein LOC110382694, partial [Helicoverpa armigera]	sp|Q02645|HTS_DROME	Protein hu-li tai shao OS=Drosophila melanogaster OX=7227 GN=hts PE=1 SV=2	PF00596.22	Aldolase_II	Class II Aldolase and Adducin N-terminal domain
gene-LOC118276195	LOC118276195	probable methylthioribulose-1-phosphate dehydratase	GO:0005737;GO:0019509;GO:0046570;GO:0008270;GO:0019284	cellular_component;biological_process;molecular_function;molecular_function;biological_process	CC:cytoplasm;BP:L-methionine biosynthetic process from methylthioadenosine;MF:methylthioribulose 1-phosphate dehydratase activity;MF:zinc ion binding;BP:L-methionine biosynthetic process from S-adenosylmethionine	K08964	mtnB	map00270	Cysteine and methionine metabolism	COG0235	S:Function unknown	XP_022828193.1	probable methylthioribulose-1-phosphate dehydratase [Spodoptera litura]	sp|B3MW09|MTNB_DROAN	Probable methylthioribulose-1-phosphate dehydratase OS=Drosophila ananassae OX=7217 GN=GF22600 PE=3 SV=1	PF00596.22	Aldolase_II	Class II Aldolase and Adducin N-terminal domain
TPI
gene-LOC118263360	LOC118263360	triosephosphate isomerase, transcript variant X1	GO:0006096;GO:0004807;GO:0006094	biological_process;molecular_function;biological_process	BP:glycolytic process;MF:triose-phosphate isomerase activity;BP:gluconeogenesis	K01803	TPI, tpiA	map00010;map00051;map00562	Glycolysis / Gluconeogenesis;Fructose and mannose metabolism;Inositol phosphate metabolism	COG0149	G:Carbohydrate transport and metabolism	XP_022832785.1	triosephosphate isomerase [Spodoptera litura]	sp|P82204|TPIS_BOMMO	Triosephosphate isomerase OS=Bombyx mori OX=7091 GN=Tpi PE=1 SV=2	PF00121.19	TIM	Triosephosphate isomerase
GAPDH
gene-LOC118271716	LOC118271716	glyceraldehyde-3-phosphate dehydrogenase	GO:0051287;GO:0004365;GO:0006006;GO:0050661;GO:0006096	molecular_function;molecular_function;biological_process;molecular_function;biological_process	MF:NAD binding;MF:glyceraldehyde-3-phosphate dehydrogenase (NAD+) (phosphorylating) activity;BP:glucose metabolic process;MF:NADP binding;BP:glycolytic process	K00134	GAPDH, gapA	map00010;map05010;map05130;map04066;map05132	Glycolysis / Gluconeogenesis;Alzheimer disease;Pathogenic Escherichia coli infection;HIF-1 signaling pathway;Salmonella infection	COG0057	G:Carbohydrate transport and metabolism	ALA09390.1	glyceraldehyde-3-phosphate dehydrogenase [Spodoptera frugiperda]	sp|Q4U3L0|G3P_GLOMM	Glyceraldehyde-3-phosphate dehydrogenase OS=Glossina morsitans morsitans OX=37546 GN=Gapdh PE=2 SV=1	PF02800.21;PF00044.25	Gp_dh_C;Gp_dh_N	Glyceraldehyde 3-phosphate dehydrogenase, C-terminal domain;Glyceraldehyde 3-phosphate dehydrogenase, NAD binding domain
PGK
gene-LOC118262502	LOC118262502	phosphoglycerate kinase-like	GO:0004618;GO:0006096;GO:0005524	molecular_function;biological_process;molecular_function	MF:phosphoglycerate kinase activity;BP:glycolytic process;MF:ATP binding	K00927	PGK, pgk	map00010;map04066	Glycolysis / Gluconeogenesis;HIF-1 signaling pathway	COG0126	G:Carbohydrate transport and metabolism	ALA09393.1	phosphoglycerate kinase [Spodoptera frugiperda]	sp|Q01604|PGK_DROME	Phosphoglycerate kinase OS=Drosophila melanogaster OX=7227 GN=Pgk PE=2 SV=2	PF00162.20	PGK	Phosphoglycerate kinase
PGAM
gene-LOC118274617	LOC118274617	phosphoglycerate mutase 1-like	GO:0004082;GO:0004619;GO:0006096	molecular_function;molecular_function;biological_process	MF:bisphosphoglycerate mutase activity;MF:phosphoglycerate mutase activity;BP:glycolytic process	K01834	PGAM, gpmA	map00010;map05230;map04922;map00260	Glycolysis / Gluconeogenesis;Central carbon metabolism in cancer;Glucagon signaling pathway;Glycine, serine and threonine metabolism	COG0588	G:Carbohydrate transport and metabolism	XP_022831486.1	phosphoglycerate mutase 1 [Spodoptera litura]	sp|Q3SZ62|PGAM1_BOVIN	Phosphoglycerate mutase 1 OS=Bos taurus OX=9913 GN=PGAM1 PE=2 SV=3	PF00300.23	His_Phos_1	Histidine phosphatase superfamily (branch 1
ENO
gene-LOC118268804	LOC118268804	enolase-like	GO:0000015;GO:0000287;GO:0004634;GO:0006096	cellular_component;molecular_function;molecular_function;biological_process	CC:phosphopyruvate hydratase complex;MF:magnesium ion binding;MF:phosphopyruvate hydratase activity;BP:glycolytic process	K01689	ENO, eno	map03018;map00010;map04066	RNA degradation;Glycolysis / Gluconeogenesis;HIF-1 signaling pathway	COG0148	G:Carbohydrate transport and metabolism	XP_022814101.1	enolase isoform X1 [Spodoptera litura]	sp|P15007|ENO_DROME	Enolase OS=Drosophila melanogaster OX=7227 GN=Eno PE=1 SV=2	PF00113.23;PF03952.17;PF13378.7;PF07476.12	Enolase_C;Enolase_N;MR_MLE_C;MAAL_C	Enolase, C-terminal TIM barrel domain;Enolase, N-terminal domain;Enolase C-terminal domain-like;Methylaspartate ammonia-lyase C-terminus
gene-LOC118263060	LOC118263060	enolase-phosphatase E1-like, transcript variant X1	GO:0016021	cellular_component	CC:integral component of membrane					COG5640;ENOG4111AAM	O:Posttranslational modification, protein turnover, chaperones;S:Function unknown	XP_022829730.1	enolase-phosphatase E1-like isoform X1 [Spodoptera litura]			PF01390.21;PF05887.12	SEA;Trypan_PARP	SEA domain;Procyclic acidic repetitive protein (PARP
gene-LOC118276975	LOC118276975	mitochondrial enolase superfamily member 1-like	GO:0009063;GO:0050023;GO:0016052	biological_process;molecular_function;biological_process	BP:cellular amino acid catabolic process;MF:L-fuconate dehydratase activity;BP:carbohydrate catabolic process	K18334	fucD	map00051	Fructose and mannose metabolism	COG4948	M:Cell wall/membrane/envelope biogenesis	XP_022821602.1	mitochondrial enolase superfamily member 1-like [Spodoptera litura]	sp|Q2KIA9|ENOF1_BOVIN	Mitochondrial enolase superfamily member 1 OS=Bos taurus OX=9913 GN=ENOSF1 PE=2 SV=1	PF13378.7;PF02746.17	MR_MLE_C;MR_MLE_N	Enolase C-terminal domain-like;Mandelate racemase / muconate lactonizing enzyme, N-terminal domain
gene-LOC118276840	LOC118276840	regulation of enolase protein 1-like				K09702	K09702			COG3506	S:Function unknown	XP_022828618.1	regulation of enolase protein 1-like [Spodoptera litura]	sp|P40893|REE1_YEAST	Regulation of enolase protein 1 OS=Saccharomyces cerevisiae (strain ATCC 204508 / S288c) OX=559292 GN=REE1 PE=1 SV=1	PF07081.12;PF17851.2	DUF1349;GH43_C2	Protein of unknown function (DUF1349;Beta xylosidase C-terminal Concanavalin A-like domain
gene-LOC118270416	LOC118270416	mitochondrial enolase superfamily member 1-like	GO:0009063;GO:0050023;GO:0016052	biological_process;molecular_function;biological_process	BP:cellular amino acid catabolic process;MF:L-fuconate dehydratase activity;BP:carbohydrate catabolic process	K18334	fucD	map00051	Fructose and mannose metabolism	COG4948	M:Cell wall/membrane/envelope biogenesis	XP_022821602.1	mitochondrial enolase superfamily member 1-like [Spodoptera litura]	sp|Q2KIA9|ENOF1_BOVIN	Mitochondrial enolase superfamily member 1 OS=Bos taurus OX=9913 GN=ENOSF1 PE=2 SV=1	PF13378.7;PF02746.17	MR_MLE_C;MR_MLE_N	Enolase C-terminal domain-like;Mandelate racemase / muconate lactonizing enzyme, N-terminal domain
gene-LOC118267198	LOC118267198	enolase-like	GO:0000015;GO:0000287;GO:0004634;GO:0006096	cellular_component;molecular_function;molecular_function;biological_process	CC:phosphopyruvate hydratase complex;MF:magnesium ion binding;MF:phosphopyruvate hydratase activity;BP:glycolytic process	K01689	ENO, eno	map03018;map00010;map04066	RNA degradation;Glycolysis / Gluconeogenesis;HIF-1 signaling pathway	COG0148	K:Transcription	XP_022833147.1	enolase-like [Spodoptera litura]	sp|P15007|ENO_DROME	Enolase OS=Drosophila melanogaster OX=7227 GN=Eno PE=1 SV=2	PF00113.23;PF03952.17	Enolase_C;Enolase_N	Enolase, C-terminal TIM barrel domain;Enolase, N-terminal domain
gene-LOC118269470	LOC118269470	enolase-like, transcript variant X1	GO:0000015;GO:0000287;GO:0004634;GO:0006096	cellular_component;molecular_function;molecular_function;biological_process	CC:phosphopyruvate hydratase complex;MF:magnesium ion binding;MF:phosphopyruvate hydratase activity;BP:glycolytic process	K01689	ENO, eno	map03018;map00010;map04066	RNA degradation;Glycolysis / Gluconeogenesis;HIF-1 signaling pathway	COG0148	G:Carbohydrate transport and metabolism	XP_022814101.1	enolase isoform X1 [Spodoptera litura]	sp|P15007|ENO_DROME	Enolase OS=Drosophila melanogaster OX=7227 GN=Eno PE=1 SV=2	PF00113.23;PF03952.17;PF13378.7;PF07476.12	Enolase_C;Enolase_N;MR_MLE_C;MAAL_C	Enolase, C-terminal TIM barrel domain;Enolase, N-terminal domain;Enolase C-terminal domain-like;Methylaspartate ammonia-lyase C-terminus
PK
gene-LOC118268392	LOC118268392	pyruvate kinase-like	GO:0030955;GO:0000287;GO:0004743	molecular_function;molecular_function;molecular_function	MF:potassium ion binding;MF:magnesium ion binding;MF:pyruvate kinase activity	K00873	PK, pyk	map05165;map05203;map00230;map00620;map00010;map04922;map05230;map04930	Human papillomavirus infection;Viral carcinogenesis;Purine metabolism;Pyruvate metabolism;Glycolysis / Gluconeogenesis;Glucagon signaling pathway;Central carbon metabolism in cancer;Type II diabetes mellitus	COG0469	G:Carbohydrate transport and metabolism	XP_022825613.1	pyruvate kinase-like [Spodoptera litura]	sp|O62619|KPYK_DROME	Pyruvate kinase OS=Drosophila melanogaster OX=7227 GN=PyK PE=2 SV=2	PF02887.17	PK_C	Pyruvate kinase, alpha/beta domain
gene-LOC118282037	LOC118282037	uncharacterized LOC118282037	GO:0030955;GO:0000287;GO:0004743	molecular_function;molecular_function;molecular_function	MF:potassium ion binding;MF:magnesium ion binding;MF:pyruvate kinase activity	K00873	PK, pyk	map05165;map05203;map00230;map00620;map00010;map04922;map05230;map04930	Human papillomavirus infection;Viral carcinogenesis;Purine metabolism;Pyruvate metabolism;Glycolysis / Gluconeogenesis;Glucagon signaling pathway;Central carbon metabolism in cancer;Type II diabetes mellitus			XP_022825613.1	pyruvate kinase-like [Spodoptera litura]
gene-LOC118273675	LOC118273675	pyruvate kinase-like	GO:0000287;GO:0030955;GO:0016301;GO:0004743	molecular_function;molecular_function;molecular_function;molecular_function	MF:magnesium ion binding;MF:potassium ion binding;MF:kinase activity;MF:pyruvate kinase activity	K00873	PK, pyk	map05165;map05203;map00230;map00620;map00010;map04922;map05230;map04930	Human papillomavirus infection;Viral carcinogenesis;Purine metabolism;Pyruvate metabolism;Glycolysis / Gluconeogenesis;Glucagon signaling pathway;Central carbon metabolism in cancer;Type II diabetes mellitus	COG0469	K:Transcription	XP_022833939.1	pyruvate kinase-like [Spodoptera litura]	sp|O62619|KPYK_DROME	Pyruvate kinase OS=Drosophila melanogaster OX=7227 GN=PyK PE=2 SV=2	PF00224.22;PF02887.17	PK;PK_C	Pyruvate kinase, barrel domain;Pyruvate kinase, alpha/beta domain
gene-LOC118281561	LOC118281561	pyruvate kinase-like, transcript variant X1				K00873	PK, pyk	map05165;map05203;map00230;map00620;map00010;map04922;map05230;map04930	Human papillomavirus infection;Viral carcinogenesis;Purine metabolism;Pyruvate metabolism;Glycolysis / Gluconeogenesis;Glucagon signaling pathway;Central carbon metabolism in cancer;Type II diabetes mellitus	COG0469	G:Carbohydrate transport and metabolism	XP_022825246.1	pyruvate kinase-like [Spodoptera litura]	sp|O62619|KPYK_DROME	Pyruvate kinase OS=Drosophila melanogaster OX=7227 GN=PyK PE=2 SV=2	PF00224.22;PF02887.17	PK;PK_C	Pyruvate kinase, barrel domain;Pyruvate kinase, alpha/beta domain
gene-LOC118282036	LOC118282036	pyruvate kinase-like	GO:0030955;GO:0000287;GO:0004743	molecular_function;molecular_function;molecular_function	MF:potassium ion binding;MF:magnesium ion binding;MF:pyruvate kinase activity	K00873	PK, pyk	map05165;map05203;map00230;map00620;map00010;map04922;map05230;map04930	Human papillomavirus infection;Viral carcinogenesis;Purine metabolism;Pyruvate metabolism;Glycolysis / Gluconeogenesis;Glucagon signaling pathway;Central carbon metabolism in cancer;Type II diabetes mellitus	COG0469	G:Carbohydrate transport and metabolism	XP_022825613.1	pyruvate kinase-like [Spodoptera litura]	sp|O62619|KPYK_DROME	Pyruvate kinase OS=Drosophila melanogaster OX=7227 GN=PyK PE=2 SV=2
gene-LOC118268310	LOC118268310	pyruvate kinase-like	GO:0000287;GO:0030955;GO:0016301;GO:0004743	molecular_function;molecular_function;molecular_function;molecular_function	MF:magnesium ion binding;MF:potassium ion binding;MF:kinase activity;MF:pyruvate kinase activity	K00873	PK, pyk	map05165;map05203;map00230;map00620;map00010;map04922;map05230;map04930	Human papillomavirus infection;Viral carcinogenesis;Purine metabolism;Pyruvate metabolism;Glycolysis / Gluconeogenesis;Glucagon signaling pathway;Central carbon metabolism in cancer;Type II diabetes mellitus	COG0469	S:Function unknown	XP_022825561.1	pyruvate kinase-like [Spodoptera litura]	sp|O62619|KPYK_DROME	Pyruvate kinase OS=Drosophila melanogaster OX=7227 GN=PyK PE=2 SV=2	PF00224.22;PF02887.17	PK;PK_C	Pyruvate kinase, barrel domain;Pyruvate kinase, alpha/beta domain
Enzymes of the fat oxidation pathway
DGL
gene-LOC118266592	LOC118266592	diacylglycerol lipase-beta-like, transcript variant X2	GO:0016021;GO:0006629	cellular_component;biological_process	CC:integral component of membrane;BP:lipid metabolic process	K13806	DAGL	map04745;map04723;map04925	Phototransduction - fly;Retrograde endocannabinoid signaling;Aldosterone synthesis and secretion	ENOG410XRFI	S:Function unknown	XP_022819509.1	sn1-specific diacylglycerol lipase beta isoform X1 [Spodoptera litura]	sp|Q8NCG7|DGLB_HUMAN	Sn1-specific diacylglycerol lipase beta OS=Homo sapiens OX=9606 GN=DAGLB PE=1 SV=2	PF01764.26;PF00756.21	Lipase_3;Esterase	Lipase (class 3;Putative esterase
ACS
gene-LOC118262085	LOC118262085	acetyl-coenzyme A synthetase-like	GO:0003987;GO:0016208;GO:0019427;GO:0005524	molecular_function;molecular_function;biological_process;molecular_function	MF:acetate-CoA ligase activity;MF:AMP binding;BP:acetyl-CoA biosynthetic process from acetate;MF:ATP binding	K01895	ACSS1_2, acs	map00630;map00640;map00620;map00010	Glyoxylate and dicarboxylate metabolism;Propanoate metabolism;Pyruvate metabolism;Glycolysis / Gluconeogenesis	COG0365	S:Function unknown	XP_022832627.1	acetyl-coenzyme A synthetase [Spodoptera litura]	sp|Q9VP61|ACSA_DROME	Acetyl-coenzyme A synthetase OS=Drosophila melanogaster OX=7227 GN=AcCoAS PE=2 SV=1	PF00501.29;PF13193.7;PF16177.6	AMP-binding;AMP-binding_C;ACAS_N	AMP-binding enzyme;AMP-binding enzyme C-terminal domain;Acetyl-coenzyme A synthetase N-terminus
CAT
gene-LOC118273677	LOC118273677	carnitine O-acetyltransferase-like	GO:0016746	molecular_function	MF:transferase activity, transferring acyl groups	K00624	E2.3.1.7	map04146	Peroxisome	ENOG410XNZ9	S:Function unknown	XP_022820560.1	carnitine O-acetyltransferase-like isoform X1 [Spodoptera litura]	sp|P52826|CACP_COLLI	Carnitine O-acetyltransferase OS=Columba livia OX=8932 GN=CRAT PE=1 SV=1	PF00755.21	Carn_acyltransf	Choline/Carnitine o-acyltransferase
ACDH
gene-LOC118278275	LOC118278275	very long-chain specific acyl-CoA dehydrogenase, mitochondrial-like, transcript variant X1	GO:0003995;GO:0050660	molecular_function;molecular_function	MF:acyl-CoA dehydrogenase activity;MF:flavin adenine dinucleotide binding	K09479	ACADVL	map00071	Fatty acid degradation	COG1960	I:Lipid transport and metabolism	XP_022822499.1	very long-chain specific acyl-CoA dehydrogenase, mitochondrial isoform X1 [Spodoptera litura]	sp|P49748|ACADV_HUMAN	Very long-chain specific acyl-CoA dehydrogenase, mitochondrial OS=Homo sapiens OX=9606 GN=ACADVL PE=1 SV=1	PF00441.25;PF02770.20;PF02771.17;PF08028.12	Acyl-CoA_dh_1;Acyl-CoA_dh_M;Acyl-CoA_dh_N;Acyl-CoA_dh_2	Acyl-CoA dehydrogenase, C-terminal domain;Acyl-CoA dehydrogenase, middle domain;Acyl-CoA dehydrogenase, N-terminal domain;Acyl-CoA dehydrogenase, C-terminal domain
gene-LOC118264671	LOC118264671	short-chain specific acyl-CoA dehydrogenase, mitochondrial-like, transcript variant X1	GO:0003995;GO:0050660	molecular_function;molecular_function	MF:acyl-CoA dehydrogenase activity;MF:flavin adenine dinucleotide binding					COG1960	I:Lipid transport and metabolism	XP_022830593.1	short-chain specific acyl-CoA dehydrogenase, mitochondrial-like isoform X1 [Spodoptera litura]	sp|Q3ZBF6|ACADS_BOVIN	Short-chain specific acyl-CoA dehydrogenase, mitochondrial OS=Bos taurus OX=9913 GN=ACADS PE=1 SV=1	PF00441.25;PF02771.17;PF02770.20;PF08028.12	Acyl-CoA_dh_1;Acyl-CoA_dh_N;Acyl-CoA_dh_M;Acyl-CoA_dh_2	Acyl-CoA dehydrogenase, C-terminal domain;Acyl-CoA dehydrogenase, N-terminal domain;Acyl-CoA dehydrogenase, middle domain;Acyl-CoA dehydrogenase, C-terminal domain
gene-LOC118264892	LOC118264892	3-hydroxyacyl-CoA dehydrogenase type-2-like	GO:0016491	molecular_function	MF:oxidoreductase activity	K08683	HSD17B10	map05010;map00280	Alzheimer disease;Valine, leucine and isoleucine degradation	ENOG410XNNW	S:Function unknown	XP_022832318.1	3-hydroxyacyl-CoA dehydrogenase type-2 [Spodoptera litura]	sp|O18404|HCD2_DROME	3-hydroxyacyl-CoA dehydrogenase type-2 OS=Drosophila melanogaster OX=7227 GN=scu PE=1 SV=1	PF00106.26;PF13561.7;PF08659.11;PF01370.22;PF01073.20;PF16363.6	adh_short;adh_short_C2;KR;Epimerase;3Beta_HSD;GDP_Man_Dehyd	short chain dehydrogenase;Enoyl-(Acyl carrier protein) reductase;KR domain;NAD dependent epimerase/dehydratase family;3-beta hydroxysteroid dehydrogenase/isomerase family;GDP-mannose 4,6 dehydratase
gene-LOC118277867	LOC118277867	3-hydroxyacyl-CoA dehydrogenase type-2-like				K08683	HSD17B10	map05010;map00280	Alzheimer disease;Valine, leucine and isoleucine degradation	ENOG410XNNW	S:Function unknown	XP_022815403.1	3-hydroxyacyl-CoA dehydrogenase type-2-like [Spodoptera litura]	sp|O18404|HCD2_DROME	3-hydroxyacyl-CoA dehydrogenase type-2 OS=Drosophila melanogaster OX=7227 GN=scu PE=1 SV=1	PF00106.26;PF13561.7;PF08659.11	adh_short;adh_short_C2;KR	short chain dehydrogenase;Enoyl-(Acyl carrier protein) reductase;KR domain
gene-LOC118272083	LOC118272083	probable 3-hydroxyacyl-CoA dehydrogenase B0272.3	GO:0006631;GO:0003857;GO:0070403	biological_process;molecular_function;molecular_function	BP:fatty acid metabolic process;MF:3-hydroxyacyl-CoA dehydrogenase activity;MF:NAD+ binding	K00022	HADH	map00310;map00280;map00062;map00650;map00071;map00380	Lysine degradation;Valine, leucine and isoleucine degradation;Fatty acid elongation;Butanoate metabolism;Fatty acid degradation;Tryptophan metabolism	COG1250	I:Lipid transport and metabolism	XP_022823312.1	probable 3-hydroxyacyl-CoA dehydrogenase B0272.3 [Spodoptera litura]	sp|P41938|HCDH2_CAEEL	Probable 3-hydroxyacyl-CoA dehydrogenase B0272.3 OS=Caenorhabditis elegans OX=6239 GN=B0272.3 PE=3 SV=1	PF02737.19;PF00725.23;PF07992.15;PF00070.28;PF01262.22;PF03446.16;PF01266.25	3HCDH_N;3HCDH;Pyr_redox_2;Pyr_redox;AlaDh_PNT_C;NAD_binding_2;DAO	3-hydroxyacyl-CoA dehydrogenase, NAD binding domain;3-hydroxyacyl-CoA dehydrogenase, C-terminal domain;Pyridine nucleotide-disulphide oxidoreductase;Pyridine nucleotide-disulphide oxidoreductase;Alanine dehydrogenase/PNT, C-terminal domain;NAD binding domain of 6-phosphogluconate dehydrogenase;FAD dependent oxidoreductase
gene-LOC118274515	LOC118274515	short-chain specific acyl-CoA dehydrogenase, mitochondrial-like	GO:0003995;GO:0050660	molecular_function;molecular_function	MF:acyl-CoA dehydrogenase activity;MF:flavin adenine dinucleotide binding	K00248	ACADS, bcd	map00640;map00280;map00410;map00071;map00650	Propanoate metabolism;Valine, leucine and isoleucine degradation;beta-Alanine metabolism;Fatty acid degradation;Butanoate metabolism	COG1960	I:Lipid transport and metabolism	XP_022831790.1	short-chain specific acyl-CoA dehydrogenase, mitochondrial [Spodoptera litura]	sp|Q5RAS0|ACADS_PONAB	Short-chain specific acyl-CoA dehydrogenase, mitochondrial OS=Pongo abelii OX=9601 GN=ACADS PE=2 SV=1	PF00441.25;PF02771.17;PF02770.20;PF08028.12	Acyl-CoA_dh_1;Acyl-CoA_dh_N;Acyl-CoA_dh_M;Acyl-CoA_dh_2	Acyl-CoA dehydrogenase, C-terminal domain;Acyl-CoA dehydrogenase, N-terminal domain;Acyl-CoA dehydrogenase, middle domain;Acyl-CoA dehydrogenase, C-terminal domain
gene-LOC118276297	LOC118276297	short/branched chain specific acyl-CoA dehydrogenase, mitochondrial-like	GO:0003995;GO:0050660	molecular_function;molecular_function	MF:acyl-CoA dehydrogenase activity;MF:flavin adenine dinucleotide binding	K09478	ACADSB	map00280;map00071	Valine, leucine and isoleucine degradation;Fatty acid degradation	COG1960	S:Function unknown	XP_022827910.1	short/branched chain specific acyl-CoA dehydrogenase, mitochondrial [Spodoptera litura]	sp|P45954|ACDSB_HUMAN	Short/branched chain specific acyl-CoA dehydrogenase, mitochondrial OS=Homo sapiens OX=9606 GN=ACADSB PE=1 SV=1	PF00441.25;PF02771.17;PF02770.20;PF08028.12	Acyl-CoA_dh_1;Acyl-CoA_dh_N;Acyl-CoA_dh_M;Acyl-CoA_dh_2	Acyl-CoA dehydrogenase, C-terminal domain;Acyl-CoA dehydrogenase, N-terminal domain;Acyl-CoA dehydrogenase, middle domain;Acyl-CoA dehydrogenase, C-terminal domain
gene-LOC118265626	LOC118265626	probable medium-chain specific acyl-CoA dehydrogenase, mitochondrial, transcript variant X2	GO:0003995;GO:0050660	molecular_function;molecular_function	MF:acyl-CoA dehydrogenase activity;MF:flavin adenine dinucleotide binding	K00249	ACADM, acd	map00280;map03320;map00071	Valine, leucine and isoleucine degradation;PPAR signaling pathway;Fatty acid degradation	COG1960	I:Lipid transport and metabolism	XP_022832327.1	probable medium-chain specific acyl-CoA dehydrogenase, mitochondrial isoform X2 [Spodoptera litura]	sp|Q9VSA3|ACADM_DROME	Probable medium-chain specific acyl-CoA dehydrogenase, mitochondrial OS=Drosophila melanogaster OX=7227 GN=CG12262 PE=2 SV=1	PF00441.25;PF02770.20;PF02771.17;PF08028.12;PF11794.9	Acyl-CoA_dh_1;Acyl-CoA_dh_M;Acyl-CoA_dh_N;Acyl-CoA_dh_2;HpaB_N	Acyl-CoA dehydrogenase, C-terminal domain;Acyl-CoA dehydrogenase, middle domain;Acyl-CoA dehydrogenase, N-terminal domain;Acyl-CoA dehydrogenase, C-terminal domain;4-hydroxyphenylacetate 3-hydroxylase N terminal
gene-LOC118278532	LOC118278532	complex I assembly factor ACAD9, mitochondrial-like	GO:0016627;GO:0050660	molecular_function;molecular_function	MF:oxidoreductase activity, acting on the CH-CH group of donors;MF:flavin adenine dinucleotide binding					COG1960	E:Amino acid transport and metabolism	XP_022834837.1	acyl-CoA dehydrogenase family member 9, mitochondrial [Spodoptera litura]	sp|Q9H845|ACAD9_HUMAN	Acyl-CoA dehydrogenase family member 9, mitochondrial OS=Homo sapiens OX=9606 GN=ACAD9 PE=1 SV=1	PF00441.25	Acyl-CoA_dh_1	Acyl-CoA dehydrogenase, C-terminal domain
gene-LOC118274443	LOC118274443	short-chain specific acyl-CoA dehydrogenase, mitochondrial-like	GO:0003995;GO:0050660	molecular_function;molecular_function	MF:acyl-CoA dehydrogenase activity;MF:flavin adenine dinucleotide binding	K00248	ACADS, bcd	map00640;map00280;map00410;map00071;map00650	Propanoate metabolism;Valine, leucine and isoleucine degradation;beta-Alanine metabolism;Fatty acid degradation;Butanoate metabolism	COG1960	I:Lipid transport and metabolism	XP_022831790.1	short-chain specific acyl-CoA dehydrogenase, mitochondrial [Spodoptera litura]	sp|Q5RAS0|ACADS_PONAB	Short-chain specific acyl-CoA dehydrogenase, mitochondrial OS=Pongo abelii OX=9601 GN=ACADS PE=2 SV=1	PF00441.25;PF02771.17;PF02770.20;PF08028.12	Acyl-CoA_dh_1;Acyl-CoA_dh_N;Acyl-CoA_dh_M;Acyl-CoA_dh_2	Acyl-CoA dehydrogenase, C-terminal domain;Acyl-CoA dehydrogenase, N-terminal domain;Acyl-CoA dehydrogenase, middle domain;Acyl-CoA dehydrogenase, C-terminal domain
gene-LOC118264809	LOC118264809	short-chain specific acyl-CoA dehydrogenase, mitochondrial-like, transcript variant X1	GO:0003995;GO:0050660	molecular_function;molecular_function	MF:acyl-CoA dehydrogenase activity;MF:flavin adenine dinucleotide binding					COG1960	I:Lipid transport and metabolism	XP_022830593.1	short-chain specific acyl-CoA dehydrogenase, mitochondrial-like isoform X1 [Spodoptera litura]	sp|Q3ZBF6|ACADS_BOVIN	Short-chain specific acyl-CoA dehydrogenase, mitochondrial OS=Bos taurus OX=9913 GN=ACADS PE=1 SV=1	PF00441.25;PF02771.17;PF02770.20;PF08028.12	Acyl-CoA_dh_1;Acyl-CoA_dh_N;Acyl-CoA_dh_M;Acyl-CoA_dh_2	Acyl-CoA dehydrogenase, C-terminal domain;Acyl-CoA dehydrogenase, N-terminal domain;Acyl-CoA dehydrogenase, middle domain;Acyl-CoA dehydrogenase, C-terminal domain
ECH
gene-LOC118271967	LOC118271967	enoyl-CoA hydratase domain-containing protein 3, mitochondrial-like	GO:0003824	molecular_function	MF:catalytic activity					ENOG410XPEY	S:Function unknown	XP_022822615.1	enoyl-CoA hydratase domain-containing protein 3, mitochondrial isoform X1 [Spodoptera litura]	sp|A9JS71|ECHD3_XENLA	Enoyl-CoA hydratase domain-containing protein 3, mitochondrial OS=Xenopus laevis OX=8355 GN=echdc3 PE=2 SV=1	PF00378.21;PF16113.6	ECH_1;ECH_2	Enoyl-CoA hydratase/isomerase;Enoyl-CoA hydratase/isomerase
HOAD
gene-LOC118264892	LOC118264892	3-hydroxyacyl-CoA dehydrogenase type-2-like	GO:0016491	molecular_function	MF:oxidoreductase activity	K08683	HSD17B10	map05010;map00280	Alzheimer disease;Valine, leucine and isoleucine degradation	ENOG410XNNW	S:Function unknown	XP_022832318.1	3-hydroxyacyl-CoA dehydrogenase type-2 [Spodoptera litura]	sp|O18404|HCD2_DROME	3-hydroxyacyl-CoA dehydrogenase type-2 OS=Drosophila melanogaster OX=7227 GN=scu PE=1 SV=1	PF00106.26;PF13561.7;PF08659.11;PF01370.22;PF01073.20;PF16363.6	adh_short;adh_short_C2;KR;Epimerase;3Beta_HSD;GDP_Man_Dehyd	short chain dehydrogenase;Enoyl-(Acyl carrier protein) reductase;KR domain;NAD dependent epimerase/dehydratase family;3-beta hydroxysteroid dehydrogenase/isomerase family;GDP-mannose 4,6 dehydratase
gene-LOC118277867	LOC118277867	3-hydroxyacyl-CoA dehydrogenase type-2-like				K08683	HSD17B10	map05010;map00280	Alzheimer disease;Valine, leucine and isoleucine degradation	ENOG410XNNW	S:Function unknown	XP_022815403.1	3-hydroxyacyl-CoA dehydrogenase type-2-like [Spodoptera litura]	sp|O18404|HCD2_DROME	3-hydroxyacyl-CoA dehydrogenase type-2 OS=Drosophila melanogaster OX=7227 GN=scu PE=1 SV=1	PF00106.26;PF13561.7;PF08659.11	adh_short;adh_short_C2;KR	short chain dehydrogenase;Enoyl-(Acyl carrier protein) reductase;KR domain
gene-LOC118272083	LOC118272083	probable 3-hydroxyacyl-CoA dehydrogenase B0272.3	GO:0006631;GO:0003857;GO:0070403	biological_process;molecular_function;molecular_function	BP:fatty acid metabolic process;MF:3-hydroxyacyl-CoA dehydrogenase activity;MF:NAD+ binding	K00022	HADH	map00310;map00280;map00062;map00650;map00071;map00380	Lysine degradation;Valine, leucine and isoleucine degradation;Fatty acid elongation;Butanoate metabolism;Fatty acid degradation;Tryptophan metabolism	COG1250	I:Lipid transport and metabolism	XP_022823312.1	probable 3-hydroxyacyl-CoA dehydrogenase B0272.3 [Spodoptera litura]	sp|P41938|HCDH2_CAEEL	Probable 3-hydroxyacyl-CoA dehydrogenase B0272.3 OS=Caenorhabditis elegans OX=6239 GN=B0272.3 PE=3 SV=1	PF02737.19;PF00725.23;PF07992.15;PF00070.28;PF01262.22;PF03446.16;PF01266.25	3HCDH_N;3HCDH;Pyr_redox_2;Pyr_redox;AlaDh_PNT_C;NAD_binding_2;DAO	3-hydroxyacyl-CoA dehydrogenase, NAD binding domain;3-hydroxyacyl-CoA dehydrogenase, C-terminal domain;Pyridine nucleotide-disulphide oxidoreductase;Pyridine nucleotide-disulphide oxidoreductase;Alanine dehydrogenase/PNT, C-terminal domain;NAD binding domain of 6-phosphogluconate dehydrogenase;FAD dependent oxidoreductase
THI
gene-LOC118266029	LOC118266029	3-ketoacyl-CoA thiolase, mitochondrial-like	GO:0016747	molecular_function	MF:transferase activity, transferring acyl groups other than amino-acyl groups	K07508	ACAA2	map00280;map00071;map00062	Valine, leucine and isoleucine degradation;Fatty acid degradation;Fatty acid elongation	COG0183	S:Function unknown	XP_022814725.1	3-ketoacyl-CoA thiolase, mitochondrial-like [Spodoptera litura]	sp|P42765|THIM_HUMAN	3-ketoacyl-CoA thiolase, mitochondrial OS=Homo sapiens OX=9606 GN=ACAA2 PE=1 SV=2	PF00108.24;PF02803.19	Thiolase_N;Thiolase_C	Thiolase, N-terminal domain;Thiolase, C-terminal domain
gene-LOC118265763	LOC118265763	3-ketoacyl-CoA thiolase, mitochondrial-like	GO:0016747	molecular_function	MF:transferase activity, transferring acyl groups other than amino-acyl groups	K07508	ACAA2	map00280;map00071;map00062	Valine, leucine and isoleucine degradation;Fatty acid degradation;Fatty acid elongation	COG0183	I:Lipid transport and metabolism	XP_022814725.1	3-ketoacyl-CoA thiolase, mitochondrial-like [Spodoptera litura]	sp|P42765|THIM_HUMAN	3-ketoacyl-CoA thiolase, mitochondrial OS=Homo sapiens OX=9606 GN=ACAA2 PE=1 SV=2	PF00108.24;PF02803.19	Thiolase_N;Thiolase_C	Thiolase, N-terminal domain;Thiolase, C-terminal domain
gene-LOC118266444	LOC118266444	3-ketoacyl-CoA thiolase, mitochondrial-like	GO:0016747	molecular_function	MF:transferase activity, transferring acyl groups other than amino-acyl groups	K07508	ACAA2	map00280;map00071;map00062	Valine, leucine and isoleucine degradation;Fatty acid degradation;Fatty acid elongation	COG0183	I:Lipid transport and metabolism	XP_022817408.1	3-ketoacyl-CoA thiolase, mitochondrial-like [Spodoptera litura]	sp|Q3T0R7|THIM_BOVIN	3-ketoacyl-CoA thiolase, mitochondrial OS=Bos taurus OX=9913 GN=ACAA2 PE=2 SV=1	PF00108.24;PF02803.19	Thiolase_N;Thiolase_C	Thiolase, N-terminal domain;Thiolase, C-terminal domain
gene-LOC118266245	LOC118266245	3-ketoacyl-CoA thiolase, mitochondrial-like	GO:0016747	molecular_function	MF:transferase activity, transferring acyl groups other than amino-acyl groups	K07508	ACAA2	map00280;map00071;map00062	Valine, leucine and isoleucine degradation;Fatty acid degradation;Fatty acid elongation	COG0183	I:Lipid transport and metabolism	XP_022813914.1	3-ketoacyl-CoA thiolase, mitochondrial-like isoform X1 [Spodoptera litura]	sp|Q3T0R7|THIM_BOVIN	3-ketoacyl-CoA thiolase, mitochondrial OS=Bos taurus OX=9913 GN=ACAA2 PE=2 SV=1	PF00108.24;PF02803.19	Thiolase_N;Thiolase_C	Thiolase, N-terminal domain;Thiolase, C-terminal domain
gene-LOC118266304	LOC118266304	3-ketoacyl-CoA thiolase, mitochondrial-like	GO:0016747	molecular_function	MF:transferase activity, transferring acyl groups other than amino-acyl groups	K07508	ACAA2	map00280;map00071;map00062	Valine, leucine and isoleucine degradation;Fatty acid degradation;Fatty acid elongation	COG0183	I:Lipid transport and metabolism	XP_022818028.1	3-ketoacyl-CoA thiolase, mitochondrial-like [Spodoptera litura]	sp|P42765|THIM_HUMAN	3-ketoacyl-CoA thiolase, mitochondrial OS=Homo sapiens OX=9606 GN=ACAA2 PE=1 SV=2	PF00108.24;PF02803.19	Thiolase_N;Thiolase_C	Thiolase, N-terminal domain;Thiolase, C-terminal domain
Enzymes of the proline oxidation pathway
ProDH
gene-LOC118274501	LOC118274501	proline dehydrogenase 1, mitochondrial-like				K00318	PRODH, fadM, putB	map00330	Arginine and proline metabolism	COG0506	E:Amino acid transport and metabolism	XP_022831783.1	proline dehydrogenase 1, mitochondrial [Spodoptera litura]	sp|Q04499|PROD_DROME	Proline dehydrogenase 1, mitochondrial OS=Drosophila melanogaster OX=7227 GN=slgA PE=2 SV=2	PF01619.19	Pro_dh	Proline dehydrogenase
gene-LOC118274746	LOC118274746	proline dehydrogenase 1, mitochondrial-like				K00318	PRODH, fadM, putB	map00330	Arginine and proline metabolism	COG0506	E:Amino acid transport and metabolism	XP_022831783.1	proline dehydrogenase 1, mitochondrial [Spodoptera litura]	sp|Q04499|PROD_DROME	Proline dehydrogenase 1, mitochondrial OS=Drosophila melanogaster OX=7227 GN=slgA PE=2 SV=2	PF01619.19	Pro_dh	Proline dehydrogenase
P5CDH
gene-LOC118262582	LOC118262582	delta-1-pyrroline-5-carboxylate dehydrogenase, mitochondrial-like, transcript variant X1	GO:0003842;GO:0010133;GO:0016620	molecular_function;biological_process;molecular_function	MF:1-pyrroline-5-carboxylate dehydrogenase activity;BP:proline catabolic process to glutamate;MF:oxidoreductase activity, acting on the aldehyde or oxo group of donors, NAD or NADP as acceptor	K00294	E1.2.1.88	map00250;map00330	Alanine, aspartate and glutamate metabolism;Arginine and proline metabolism	COG1012	C:Energy production and conversion	XP_022834698.1	delta-1-pyrroline-5-carboxylate dehydrogenase, mitochondrial-like [Spodoptera litura]	sp|P0C2X9|AL4A1_RAT	Delta-1-pyrroline-5-carboxylate dehydrogenase, mitochondrial OS=Rattus norvegicus OX=10116 GN=Aldh4a1 PE=1 SV=1	PF00171.23	Aldedh	Aldehyde dehydrogenase family
gene-LOC118262584	LOC118262584	delta-1-pyrroline-5-carboxylate dehydrogenase, mitochondrial-like, transcript variant X2	GO:0003842;GO:0010133;GO:0016620	molecular_function;biological_process;molecular_function	MF:1-pyrroline-5-carboxylate dehydrogenase activity;BP:proline catabolic process to glutamate;MF:oxidoreductase activity, acting on the aldehyde or oxo group of donors, NAD or NADP as acceptor	K00294	E1.2.1.88	map00250;map00330	Alanine, aspartate and glutamate metabolism;Arginine and proline metabolism	COG1012	S:Function unknown	XP_022834698.1	delta-1-pyrroline-5-carboxylate dehydrogenase, mitochondrial-like [Spodoptera litura]	sp|Q8CHT0|AL4A1_MOUSE	Delta-1-pyrroline-5-carboxylate dehydrogenase, mitochondrial OS=Mus musculus OX=10090 GN=Aldh4a1 PE=1 SV=3	PF00171.23	Aldedh	Aldehyde dehydrogenase family
gene-LOC118262586	LOC118262586	delta-1-pyrroline-5-carboxylate dehydrogenase, mitochondrial-like	GO:0003842;GO:0010133;GO:0016620	molecular_function;biological_process;molecular_function	MF:1-pyrroline-5-carboxylate dehydrogenase activity;BP:proline catabolic process to glutamate;MF:oxidoreductase activity, acting on the aldehyde or oxo group of donors, NAD or NADP as acceptor	K00294	E1.2.1.88	map00250;map00330	Alanine, aspartate and glutamate metabolism;Arginine and proline metabolism	COG1012	C:Energy production and conversion	XP_022834693.1	delta-1-pyrroline-5-carboxylate dehydrogenase, mitochondrial [Spodoptera litura]	sp|Q7SY23|AL4A1_DANRE	Delta-1-pyrroline-5-carboxylate dehydrogenase, mitochondrial OS=Danio rerio OX=7955 GN=aldh4a1 PE=2 SV=1	PF00171.23	Aldedh	Aldehyde dehydrogenase family
gene-LOC118262585	LOC118262585	delta-1-pyrroline-5-carboxylate dehydrogenase, mitochondrial-like	GO:0003842;GO:0010133;GO:0016620	molecular_function;biological_process;molecular_function	MF:1-pyrroline-5-carboxylate dehydrogenase activity;BP:proline catabolic process to glutamate;MF:oxidoreductase activity, acting on the aldehyde or oxo group of donors, NAD or NADP as acceptor	K00294	E1.2.1.88	map00250;map00330	Alanine, aspartate and glutamate metabolism;Arginine and proline metabolism	COG1012	C:Energy production and conversion	XP_022834693.1	delta-1-pyrroline-5-carboxylate dehydrogenase, mitochondrial [Spodoptera litura]	sp|Q7SY23|AL4A1_DANRE	Delta-1-pyrroline-5-carboxylate dehydrogenase, mitochondrial OS=Danio rerio OX=7955 GN=aldh4a1 PE=2 SV=1	PF00171.23	Aldedh	Aldehyde dehydrogenase family
ALT、GPT
gene-LOC118268408	LOC118268408	alanine aminotransferase 2-like	GO:0006812;GO:0016021;GO:0000166;GO:0003824;GO:0009058;GO:0030170;GO:0016887	biological_process;cellular_component;molecular_function;molecular_function;biological_process;molecular_function;molecular_function	BP:cation transport;CC:integral component of membrane;MF:nucleotide binding;MF:catalytic activity;BP:biosynthetic process;MF:pyridoxal phosphate binding;MF:ATPase activity	K00814	GPT, ALT	map00220;map00250	Arginine biosynthesis;Alanine, aspartate and glutamate metabolism	COG0436	E:Amino acid transport and metabolism	XP_021189399.1	alanine aminotransferase 1 [Helicoverpa armigera]	sp|Q28DB5|ALAT2_XENTR	Alanine aminotransferase 2 OS=Xenopus tropicalis OX=8364 GN=gpt2 PE=2 SV=1	PF00155.22	Aminotran_1_2	Aminotransferase class I and II
gene-LOC118272420	LOC118272420	alanine aminotransferase 1-like	GO:0003824;GO:0009058;GO:0030170;GO:0008483	molecular_function;biological_process;molecular_function;molecular_function	MF:catalytic activity;BP:biosynthetic process;MF:pyridoxal phosphate binding;MF:transaminase activity	K00814	GPT, ALT	map00220;map00250	Arginine biosynthesis;Alanine, aspartate and glutamate metabolism	COG0436	E:Amino acid transport and metabolism	XP_022834954.1	alanine aminotransferase 1-like [Spodoptera litura]	sp|P24298|ALAT1_HUMAN	Alanine aminotransferase 1 OS=Homo sapiens OX=9606 GN=GPT PE=1 SV=3	PF00155.22	Aminotran_1_2	Aminotransferase class I and II
gene-LOC118272351	LOC118272351	alanine aminotransferase 2-like, transcript variant X1	GO:0006812;GO:0016021;GO:0000166;GO:0003824;GO:0009058;GO:0030170;GO:0016887	biological_process;cellular_component;molecular_function;molecular_function;biological_process;molecular_function;molecular_function	BP:cation transport;CC:integral component of membrane;MF:nucleotide binding;MF:catalytic activity;BP:biosynthetic process;MF:pyridoxal phosphate binding;MF:ATPase activity	K00814	GPT, ALT	map00220;map00250	Arginine biosynthesis;Alanine, aspartate and glutamate metabolism	COG0436	E:Amino acid transport and metabolism	XP_021189399.1	alanine aminotransferase 1 [Helicoverpa armigera]	sp|Q28DB5|ALAT2_XENTR	Alanine aminotransferase 2 OS=Xenopus tropicalis OX=8364 GN=gpt2 PE=2 SV=1	PF00155.22	Aminotran_1_2	Aminotransferase class I and II
gene-LOC118272402	LOC118272402	alanine aminotransferase 2-like, transcript variant X1	GO:0003824;GO:0009058;GO:0030170;GO:0008483	molecular_function;biological_process;molecular_function;molecular_function	MF:catalytic activity;BP:biosynthetic process;MF:pyridoxal phosphate binding;MF:transaminase activity	K00814	GPT, ALT	map00220;map00250	Arginine biosynthesis;Alanine, aspartate and glutamate metabolism	COG0436	E:Amino acid transport and metabolism	XP_022830384.1	alanine aminotransferase 2-like [Spodoptera litura]	sp|Q28DB5|ALAT2_XENTR	Alanine aminotransferase 2 OS=Xenopus tropicalis OX=8364 GN=gpt2 PE=2 SV=1	PF00155.22	Aminotran_1_2	Aminotransferase class I and II
AST
gene-LOC118263189	LOC118263189	aspartate aminotransferase, cytoplasmic-like, transcript variant X1	GO:0004069;GO:0009058;GO:0006520;GO:0030170	molecular_function;biological_process;biological_process;molecular_function	MF:L-aspartate;BP:biosynthetic process;BP:cellular amino acid metabolic process;MF:pyridoxal phosphate binding	K14454	GOT1	map00220;map00270;map00330;map00250;map00360;map00350;map00400	Arginine biosynthesis;Cysteine and methionine metabolism;Arginine and proline metabolism;Alanine, aspartate and glutamate metabolism;Phenylalanine metabolism;Tyrosine metabolism;Phenylalanine, tyrosine and tryptophan biosynthesis	COG1448	E:Amino acid transport and metabolism	XP_021199839.1	aspartate aminotransferase, cytoplasmic [Helicoverpa armigera]	sp|P00504|AATC_CHICK	Aspartate aminotransferase, cytoplasmic OS=Gallus gallus OX=9031 GN=GOT1 PE=1 SV=3	PF00155.22	Aminotran_1_2	Aminotransferase class I and II
gene-LOC118273610	LOC118273610	aspartate aminotransferase, mitochondrial-like, transcript variant X1	GO:0004069;GO:0009058;GO:0006520;GO:0030170	molecular_function;biological_process;biological_process;molecular_function	MF:L-aspartate;BP:biosynthetic process;BP:cellular amino acid metabolic process;MF:pyridoxal phosphate binding	K14455	GOT2	map00220;map00270;map00330;map04975;map00250;map00360;map00350;map00400	Arginine biosynthesis;Cysteine and methionine metabolism;Arginine and proline metabolism;Fat digestion and absorption;Alanine, aspartate and glutamate metabolism;Phenylalanine metabolism;Tyrosine metabolism;Phenylalanine, tyrosine and tryptophan biosynthesis	COG1448	E:Amino acid transport and metabolism	XP_022821053.1	aspartate aminotransferase, mitochondrial [Spodoptera litura]	sp|P00507|AATM_RAT	Aspartate aminotransferase, mitochondrial OS=Rattus norvegicus OX=10116 GN=Got2 PE=1 SV=2	PF00155.22	Aminotran_1_2	Aminotransferase class I and II
Enzymes of the TCA cycle
PDH
gene-LOC118266408	LOC118266408	pyruvate dehydrogenase phosphatase regulatory subunit, mitochondrial-like	GO:0016491	molecular_function	MF:oxidoreductase activity	K17509	PDPR			COG0404	S:Function unknown	XP_022832893.1	pyruvate dehydrogenase phosphatase regulatory subunit, mitochondrial [Spodoptera litura]	sp|O46504|PDPR_BOVIN	Pyruvate dehydrogenase phosphatase regulatory subunit, mitochondrial OS=Bos taurus OX=9913 GN=PDPR PE=1 SV=1	PF01571.22;PF01266.25;PF16350.6;PF08669.12;PF04820.15;PF00890.25	GCV_T;DAO;FAO_M;GCV_T_C;Trp_halogenase;FAD_binding_2	Aminomethyltransferase folate-binding domain;FAD dependent oxidoreductase;FAD dependent oxidoreductase central domain;Glycine cleavage T-protein C-terminal barrel domain;Tryptophan halogenase;FAD binding domain
gene-LOC118271629	LOC118271629	dihydrolipoyllysine-residue acetyltransferase component of pyruvate dehydrogenase complex, mitochondrial-like, transcript variant X1	GO:0045254;GO:0004742;GO:0006090	cellular_component;molecular_function;biological_process	CC:pyruvate dehydrogenase complex;MF:dihydrolipoyllysine-residue acetyltransferase activity;BP:pyruvate metabolic process	K00627	DLAT, aceF, pdhC	map00020;map00010;map00620	Citrate cycle (TCA cycle;Glycolysis / Gluconeogenesis;Pyruvate metabolism	COG0508	S:Function unknown	XP_022822760.1	dihydrolipoyllysine-residue acetyltransferase component of pyruvate dehydrogenase complex, mitochondrial isoform X2 [Spodoptera litura]	sp|Q19749|ODP2_CAEEL	Dihydrolipoyllysine-residue acetyltransferase component of pyruvate dehydrogenase complex, mitochondrial OS=Caenorhabditis elegans OX=6239 GN=dlat-1 PE=1 SV=1	PF00198.24;PF00364.23	2-oxoacid_dh;Biotin_lipoyl	2-oxoacid dehydrogenases acyltransferase (catalytic domain;Biotin-requiring enzyme
gene-LOC118265062	LOC118265062	pyruvate dehydrogenase [acetyl-transferring]-phosphatase 1, mitochondrial-like	GO:0046872;GO:0004722	molecular_function;molecular_function	MF:metal ion binding;MF:protein serine/threonine phosphatase activity	K01102	PDP			COG0631	U:Intracellular trafficking, secretion, and vesicular transport	XP_022832752.1	pyruvate dehydrogenase [acetyl-transferring]-phosphatase 1, mitochondrial [Spodoptera litura]	sp|Q9P0J1|PDP1_HUMAN	[Pyruvate dehydrogenase [acetyl-transferring]]-phosphatase 1, mitochondrial OS=Homo sapiens OX=9606 GN=PDP1 PE=1 SV=3	PF00481.22;PF13672.7	PP2C;PP2C_2	Protein phosphatase 2C;Protein phosphatase 2C
gene-LOC118271168	LOC118271168	probable pyruvate dehydrogenase E1 component subunit alpha, mitochondrial	GO:0004739;GO:0006086;GO:0043231	molecular_function;biological_process;cellular_component	MF:pyruvate dehydrogenase (acetyl-transferring) activity;BP:acetyl-CoA biosynthetic process from pyruvate;CC:intracellular membrane-bounded organelle	K00161	PDHA, pdhA	map00620;map00010;map04922;map00020;map05230;map04066	Pyruvate metabolism;Glycolysis / Gluconeogenesis;Glucagon signaling pathway;Citrate cycle (TCA cycle;Central carbon metabolism in cancer;HIF-1 signaling pathway	COG1071	V:Defense mechanisms	XP_022823591.1	probable pyruvate dehydrogenase E1 component subunit alpha, mitochondrial [Spodoptera litura]	sp|P52899|ODPA_CAEEL	Probable pyruvate dehydrogenase E1 component subunit alpha, mitochondrial OS=Caenorhabditis elegans OX=6239 GN=T05H10.6 PE=3 SV=1	PF00676.21	E1_dh	Dehydrogenase E1 component
gene-LOC118269912	LOC118269912	pyruvate dehydrogenase E1 component subunit beta, mitochondrial-like, transcript variant X1	GO:0004739;GO:0006086	molecular_function;biological_process	MF:pyruvate dehydrogenase (acetyl-transferring) activity;BP:acetyl-CoA biosynthetic process from pyruvate	K00162	PDHB, pdhB	map00620;map00010;map04922;map00020;map05230;map04066	Pyruvate metabolism;Glycolysis / Gluconeogenesis;Glucagon signaling pathway;Citrate cycle (TCA cycle;Central carbon metabolism in cancer;HIF-1 signaling pathway	COG0022	C:Energy production and conversion	XP_022826188.1	pyruvate dehydrogenase E1 component subunit beta, mitochondrial [Spodoptera litura]	sp|O44451|ODPB_CAEEL	Pyruvate dehydrogenase E1 component subunit beta, mitochondrial OS=Caenorhabditis elegans OX=6239 GN=pdhb-1 PE=1 SV=2	PF02779.25;PF02780.21	Transket_pyr;Transketolase_C	Transketolase, pyrimidine binding domain;Transketolase, C-terminal domain
gene-LOC118271154	LOC118271154	probable pyruvate dehydrogenase E1 component subunit alpha, mitochondrial	GO:0004739;GO:0006086;GO:0043231	molecular_function;biological_process;cellular_component	MF:pyruvate dehydrogenase (acetyl-transferring) activity;BP:acetyl-CoA biosynthetic process from pyruvate;CC:intracellular membrane-bounded organelle	K00161	PDHA, pdhA	map00620;map00010;map04922;map00020;map05230;map04066	Pyruvate metabolism;Glycolysis / Gluconeogenesis;Glucagon signaling pathway;Citrate cycle (TCA cycle;Central carbon metabolism in cancer;HIF-1 signaling pathway	COG1071	C:Energy production and conversion	XP_022823591.1	probable pyruvate dehydrogenase E1 component subunit alpha, mitochondrial [Spodoptera litura]	sp|P52899|ODPA_CAEEL	Probable pyruvate dehydrogenase E1 component subunit alpha, mitochondrial OS=Caenorhabditis elegans OX=6239 GN=T05H10.6 PE=3 SV=1	PF00676.21	E1_dh	Dehydrogenase E1 component
gene-LOC118280114	LOC118280114	pyruvate dehydrogenase (acetyl-transferring) kinase, mitochondrial-like	GO:0005759;GO:0005524;GO:0004672	cellular_component;molecular_function;molecular_function	CC:mitochondrial matrix;MF:ATP binding;MF:protein kinase activity	K00898	PDK2_3_4			COG0642	T:Signal transduction mechanisms	XP_022816961.1	pyruvate dehydrogenase (acetyl-transferring) kinase, mitochondrial [Spodoptera litura]	sp|P91622|PDK_DROME	[Pyruvate dehydrogenase (acetyl-transferring)] kinase, mitochondrial OS=Drosophila melanogaster OX=7227 GN=Pdk PE=2 SV=2	PF10436.10;PF02518.27	BCDHK_Adom3;HATPase_c	Mitochondrial branched-chain alpha-ketoacid dehydrogenase kinase;Histidine kinase-, DNA gyrase B-, and HSP90-like ATPase
CS
gene-LOC118278502	LOC118278502	ATP-citrate synthase-like, transcript variant X1	GO:0005737;GO:0006085;GO:0006629;GO:0016021;GO:0003878;GO:0048037;GO:0006101;GO:0046872;GO:0005524	cellular_component;biological_process;biological_process;cellular_component;molecular_function;molecular_function;biological_process;molecular_function;molecular_function	CC:cytoplasm;BP:acetyl-CoA biosynthetic process;BP:lipid metabolic process;CC:integral component of membrane;MF:ATP citrate synthase activity;MF:cofactor binding;BP:citrate metabolic process;MF:metal ion binding;MF:ATP binding	K01648	ACLY	map00020	Citrate cycle (TCA cycle	COG0074	C:Energy production and conversion	XP_022819223.1	ATP-citrate synthase isoform X1 [Spodoptera litura]	sp|Q91V92|ACLY_MOUSE	ATP-citrate synthase OS=Mus musculus OX=10090 GN=Acly PE=1 SV=1	PF16114.6;PF00285.22;PF00549.20;PF02629.20;PF08442.11;PF13607.7	Citrate_bind;Citrate_synt;Ligase_CoA;CoA_binding;ATP-grasp_2;Succ_CoA_lig	ATP citrate lyase citrate-binding;Citrate synthase, C-terminal domain;CoA-ligase;CoA binding domain;ATP-grasp domain;Succinyl-CoA ligase like flavodoxin domain
gene-LOC118262833	LOC118262833	probable citrate synthase 2, mitochondrial	GO:0006099;GO:0004108;GO:0006101	biological_process;molecular_function;biological_process	BP:tricarboxylic acid cycle;MF:citrate (Si)-synthase activity;BP:citrate metabolic process	K01647	CS, gltA	map00020;map00630	Citrate cycle (TCA cycle;Glyoxylate and dicarboxylate metabolism	COG0372	C:Energy production and conversion	XP_022832422.1	probable citrate synthase 2, mitochondrial [Spodoptera litura]	sp|Q17GM7|CISY1_AEDAE	Probable citrate synthase 1, mitochondrial OS=Aedes aegypti OX=7159 GN=AAEL002956 PE=3 SV=1	PF00285.22	Citrate_synt	Citrate synthase, C-terminal domain
ACO
gene-LOC118264042	LOC118264042	aconitate hydratase, mitochondrial-like	GO:0003994;GO:0006099;GO:0046872;GO:0051539;GO:0005739	molecular_function;biological_process;molecular_function;molecular_function;cellular_component	MF:aconitate hydratase activity;BP:tricarboxylic acid cycle;MF:metal ion binding;MF:4 iron, 4 sulfur cluster binding;CC:mitochondrion	K01681	ACO, acnA	map00020;map00630	Citrate cycle (TCA cycle;Glyoxylate and dicarboxylate metabolism	COG1048	C:Energy production and conversion	XP_022830539.1	aconitate hydratase, mitochondrial [Spodoptera litura]	sp|P20004|ACON_BOVIN	Aconitate hydratase, mitochondrial OS=Bos taurus OX=9913 GN=ACO2 PE=1 SV=4	PF00330.21;PF00694.20	Aconitase;Aconitase_C	Aconitase family (aconitate hydratase;Aconitase C-terminal domain
IDH
gene-LOC118270799	LOC118270799	isocitrate dehydrogenase [NAD] subunit beta, mitochondrial-like, transcript variant X1	GO:0000287;GO:0006099;GO:0004449;GO:0005739;GO:0051287	molecular_function;biological_process;molecular_function;cellular_component;molecular_function	MF:magnesium ion binding;BP:tricarboxylic acid cycle;MF:isocitrate dehydrogenase (NAD+) activity;CC:mitochondrion;MF:NAD binding	K00030	IDH3	map00020	Citrate cycle (TCA cycle	COG0473	U:Intracellular trafficking, secretion, and vesicular transport	XP_022827423.1	isocitrate dehydrogenase [NAD] subunit beta, mitochondrial isoform X1 [Spodoptera litura]	sp|O77784|IDH3B_BOVIN	Isocitrate dehydrogenase [NAD] subunit beta, mitochondrial OS=Bos taurus OX=9913 GN=IDH3B PE=2 SV=2	PF00180.21	Iso_dh	Isocitrate/isopropylmalate dehydrogenase
gene-LOC118262464	LOC118262464	isocitrate dehydrogenase [NADP] cytoplasmic-like	GO:0004450;GO:0006099;GO:0000287;GO:0006102;GO:0051287	molecular_function;biological_process;molecular_function;biological_process;molecular_function	MF:isocitrate dehydrogenase (NADP+) activity;BP:tricarboxylic acid cycle;MF:magnesium ion binding;BP:isocitrate metabolic process;MF:NAD binding	K00031	IDH1, IDH2, icd	map00020;map04146;map00480	Citrate cycle (TCA cycle;Peroxisome;Glutathione metabolism	COG0538	C:Energy production and conversion	XP_022822161.1	isocitrate dehydrogenase [NADP] cytoplasmic-like [Spodoptera litura]	sp|Q4R502|IDHP_MACFA	Isocitrate dehydrogenase [NADP], mitochondrial OS=Macaca fascicularis OX=9541 GN=IDH2 PE=2 SV=1	PF00180.21	Iso_dh	Isocitrate/isopropylmalate dehydrogenase
gene-LOC118273801	LOC118273801	probable isocitrate dehydrogenase [NAD] subunit alpha, mitochondrial, transcript variant X1	GO:0000287;GO:0006099;GO:0004449;GO:0005739;GO:0051287	molecular_function;biological_process;molecular_function;cellular_component;molecular_function	MF:magnesium ion binding;BP:tricarboxylic acid cycle;MF:isocitrate dehydrogenase (NAD+) activity;CC:mitochondrion;MF:NAD binding	K00030	IDH3	map00020	Citrate cycle (TCA cycle	COG0473	E:Amino acid transport and metabolism	XP_022824376.1	probable isocitrate dehydrogenase [NAD] subunit alpha, mitochondrial isoform X1 [Spodoptera litura]	sp|Q9VWH4|IDH3A_DROME	Probable isocitrate dehydrogenase [NAD] subunit alpha, mitochondrial OS=Drosophila melanogaster OX=7227 GN=l(1)G0156 PE=2 SV=1	PF00180.21	Iso_dh	Isocitrate/isopropylmalate dehydrogenase
gene-LOC118267252	LOC118267252	isocitrate dehydrogenase [NADP] cytoplasmic-like	GO:0004450;GO:0006099;GO:0000287;GO:0006102;GO:0051287	molecular_function;biological_process;molecular_function;biological_process;molecular_function	MF:isocitrate dehydrogenase (NADP+) activity;BP:tricarboxylic acid cycle;MF:magnesium ion binding;BP:isocitrate metabolic process;MF:NAD binding	K00031	IDH1, IDH2, icd	map00020;map04146;map00480	Citrate cycle (TCA cycle;Peroxisome;Glutathione metabolism	COG0538	C:Energy production and conversion	XP_022819284.1	isocitrate dehydrogenase [NADP] cytoplasmic [Spodoptera litura]	sp|P41562|IDHC_RAT	Isocitrate dehydrogenase [NADP] cytoplasmic OS=Rattus norvegicus OX=10116 GN=Idh1 PE=1 SV=1	PF00180.21	Iso_dh	Isocitrate/isopropylmalate dehydrogenase
gene-LOC118280357	LOC118280357	isocitrate dehydrogenase [NAD] subunit gamma, mitochondrial-like, transcript variant X1	GO:0006099;GO:0004449	biological_process;molecular_function	BP:tricarboxylic acid cycle;MF:isocitrate dehydrogenase (NAD+) activity	K00030	IDH3	map00020	Citrate cycle (TCA cycle	COG0473	S:Function unknown	XP_022824053.1	isocitrate dehydrogenase [NAD] subunit gamma, mitochondrial-like [Spodoptera litura]	sp|P51553|IDH3G_HUMAN	Isocitrate dehydrogenase [NAD] subunit gamma, mitochondrial OS=Homo sapiens OX=9606 GN=IDH3G PE=1 SV=1	PF00180.21	Iso_dh	Isocitrate/isopropylmalate dehydrogenase
SDH
gene-LOC118263284	LOC118263284	succinate dehydrogenase assembly factor 2-B, mitochondrial-like	GO:0005759;GO:0018293;GO:0006121	cellular_component;biological_process;biological_process	CC:mitochondrial matrix;BP:protein-FAD linkage;BP:mitochondrial electron transport, succinate to ubiquinone	K18168	SDHAF2, SDH5			COG2938	S:Function unknown	XP_022829126.1	succinate dehydrogenase assembly factor 2-B, mitochondrial-like isoform X1 [Spodoptera litura]	sp|B3MGU5|SDF2B_DROAN	Succinate dehydrogenase assembly factor 2-B, mitochondrial OS=Drosophila ananassae OX=7217 GN=GF11203 PE=3 SV=1	PF03937.17	Sdh5	Flavinator of succinate dehydrogenase
gene-LOC118270413	LOC118270413	succinate dehydrogenase [ubiquinone] iron-sulfur subunit, mitochondrial-like	GO:0051538;GO:0051539;GO:0051537;GO:0005743;GO:0006099;GO:0008177;GO:0046872;GO:0009055	molecular_function;molecular_function;molecular_function;cellular_component;biological_process;molecular_function;molecular_function;molecular_function	MF:3 iron, 4 sulfur cluster binding;MF:4 iron, 4 sulfur cluster binding;MF:2 iron, 2 sulfur cluster binding;CC:mitochondrial inner membrane;BP:tricarboxylic acid cycle;MF:succinate dehydrogenase (ubiquinone) activity;MF:metal ion binding;MF:electron carrier activity	K00235	SDHB, SDH2	map00190;map05012;map05010;map05016;map04714;map00020;map04932	Oxidative phosphorylation;Parkinson disease;Alzheimer disease;Huntington disease;Thermogenesis;Citrate cycle (TCA cycle;Non-alcoholic fatty liver disease (NAFLD	COG0479	S:Function unknown	XP_022827507.1	succinate dehydrogenase [ubiquinone] iron-sulfur subunit, mitochondrial-like [Spodoptera litura]	sp|P21914|SDHB_DROME	Succinate dehydrogenase [ubiquinone] iron-sulfur subunit, mitochondrial OS=Drosophila melanogaster OX=7227 GN=SdhB PE=2 SV=2	PF13085.7;PF13534.7;PF13183.7;PF13237.7;PF00111.28	Fer2_3;Fer4_17;Fer4_8;Fer4_10;Fer2	2Fe-2S iron-sulfur cluster binding domain;4Fe-4S dicluster domain;4Fe-4S dicluster domain;4Fe-4S dicluster domain;2Fe-2S iron-sulfur cluster binding domain
gene-LOC118275416	LOC118275416	succinate dehydrogenase [ubiquinone] cytochrome b small subunit, mitochondrial-like	GO:0005743;GO:0006099;GO:0046872;GO:0016021	cellular_component;biological_process;molecular_function;cellular_component	CC:mitochondrial inner membrane;BP:tricarboxylic acid cycle;MF:metal ion binding;CC:integral component of membrane	K00237	SDHD, SDH4	map00190;map05012;map05010;map05016;map04714;map00020;map04932	Oxidative phosphorylation;Parkinson disease;Alzheimer disease;Huntington disease;Thermogenesis;Citrate cycle (TCA cycle;Non-alcoholic fatty liver disease (NAFLD	ENOG4111RTW	I:Lipid transport and metabolism	XP_021194513.1	succinate dehydrogenase [ubiquinone] cytochrome b small subunit, mitochondrial isoform X1 [Helicoverpa armigera]	sp|Q9VCI5|DHSD_DROME	Succinate dehydrogenase [ubiquinone] cytochrome b small subunit, mitochondrial OS=Drosophila melanogaster OX=7227 GN=SdhD PE=2 SV=1	PF05328.13	CybS	CybS, succinate dehydrogenase cytochrome B small subunit
gene-LOC118273202	LOC118273202	succinate dehydrogenase assembly factor 4, mitochondrial-like, transcript variant X1								ENOG41125HM	S:Function unknown	XP_022835703.1	succinate dehydrogenase assembly factor 4, mitochondrial-like [Spodoptera litura]	sp|Q9VLU6|SDHF4_DROME	Succinate dehydrogenase assembly factor 4, mitochondrial OS=Drosophila melanogaster OX=7227 GN=Sirup PE=3 SV=2	PF07896.13	DUF1674	Protein of unknown function (DUF1674
gene-LOC118282417	LOC118282417	succinate dehydrogenase assembly factor 3, mitochondrial-like, transcript variant X2	GO:0034553;GO:0005524;GO:0005739;GO:0004672	biological_process;molecular_function;cellular_component;molecular_function	BP:mitochondrial respiratory chain complex II assembly;MF:ATP binding;CC:mitochondrion;MF:protein kinase activity					ENOG4111Y90;ENOG410XPAX	S:Function unknown;T:Signal transduction mechanisms	XP_022832870.1	succinate dehydrogenase assembly factor 3, mitochondrial [Spodoptera litura]	sp|Q8SZ16|SDHF3_DROME	Succinate dehydrogenase assembly factor 3, mitochondrial OS=Drosophila melanogaster OX=7227 GN=Sdhaf3 PE=2 SV=1	PF13233.7;PF05347.16	Complex1_LYR_2;Complex1_LYR	Complex1_LYR-like;Complex 1 protein (LYR family
gene-LOC118271139	LOC118271139	succinate dehydrogenase [ubiquinone] iron-sulfur subunit-like	GO:0006099;GO:0051537;GO:0009055	biological_process;molecular_function;molecular_function	BP:tricarboxylic acid cycle;MF:2 iron, 2 sulfur cluster binding;MF:electron carrier activity	K00235	SDHB, SDH2	map00190;map05012;map05010;map05016;map04714;map00020;map04932	Oxidative phosphorylation;Parkinson disease;Alzheimer disease;Huntington disease;Thermogenesis;Citrate cycle (TCA cycle;Non-alcoholic fatty liver disease (NAFLD	COG0479	C:Energy production and conversion	XP_022823666.1	succinate dehydrogenase [ubiquinone] iron-sulfur subunit-like [Spodoptera litura]	sp|P21914|SDHB_DROME	Succinate dehydrogenase [ubiquinone] iron-sulfur subunit, mitochondrial OS=Drosophila melanogaster OX=7227 GN=SdhB PE=2 SV=2	PF13085.7;PF13534.7;PF13183.7;PF13237.7	Fer2_3;Fer4_17;Fer4_8;Fer4_10	2Fe-2S iron-sulfur cluster binding domain;4Fe-4S dicluster domain;4Fe-4S dicluster domain;4Fe-4S dicluster domain
gene-LOC118271139	LOC118271139	succinate dehydrogenase [ubiquinone] iron-sulfur subunit-like	GO:0006099;GO:0051537;GO:0009055	biological_process;molecular_function;molecular_function	BP:tricarboxylic acid cycle;MF:2 iron, 2 sulfur cluster binding;MF:electron carrier activity	K00235	SDHB, SDH2	map00190;map05012;map05010;map05016;map04714;map00020;map04932	Oxidative phosphorylation;Parkinson disease;Alzheimer disease;Huntington disease;Thermogenesis;Citrate cycle (TCA cycle;Non-alcoholic fatty liver disease (NAFLD	COG0479	C:Energy production and conversion	XP_022823666.1	succinate dehydrogenase [ubiquinone] iron-sulfur subunit-like [Spodoptera litura]	sp|P21914|SDHB_DROME	Succinate dehydrogenase [ubiquinone] iron-sulfur subunit, mitochondrial OS=Drosophila melanogaster OX=7227 GN=SdhB PE=2 SV=2	PF13085.7;PF13534.7;PF13183.7;PF13237.7	Fer2_3;Fer4_17;Fer4_8;Fer4_10	2Fe-2S iron-sulfur cluster binding domain;4Fe-4S dicluster domain;4Fe-4S dicluster domain;4Fe-4S dicluster domain
gene-LOC118276274	LOC118276274	succinate dehydrogenase cytochrome b560 subunit, mitochondrial-like	GO:0000104;GO:0016021;GO:0045281;GO:0006099;GO:0046872;GO:0009055	molecular_function;cellular_component;cellular_component;biological_process;molecular_function;molecular_function	MF:succinate dehydrogenase activity;CC:integral component of membrane;CC:succinate dehydrogenase complex;BP:tricarboxylic acid cycle;MF:metal ion binding;MF:electron carrier activity	K00236	SDHC, SDH3	map00190;map05012;map05010;map05016;map04714;map00020;map04932	Oxidative phosphorylation;Parkinson disease;Alzheimer disease;Huntington disease;Thermogenesis;Citrate cycle (TCA cycle;Non-alcoholic fatty liver disease (NAFLD	COG2009	C:Energy production and conversion	XP_022827959.1	succinate dehydrogenase cytochrome b560 subunit, mitochondrial-like [Spodoptera litura]	sp|P70097|C560_CRIGR	Succinate dehydrogenase cytochrome b560 subunit, mitochondrial OS=Cricetulus griseus OX=10029 GN=SDHC PE=2 SV=1	PF01127.23	Sdh_cyt	Succinate dehydrogenase/Fumarate reductase transmembrane subunit
gene-LOC118271161	LOC118271161	succinate dehydrogenase [ubiquinone] iron-sulfur subunit-like	GO:0006099;GO:0051537;GO:0009055	biological_process;molecular_function;molecular_function	BP:tricarboxylic acid cycle;MF:2 iron, 2 sulfur cluster binding;MF:electron carrier activity	K00235	SDHB, SDH2	map00190;map05012;map05010;map05016;map04714;map00020;map04932	Oxidative phosphorylation;Parkinson disease;Alzheimer disease;Huntington disease;Thermogenesis;Citrate cycle (TCA cycle;Non-alcoholic fatty liver disease (NAFLD	COG0479	C:Energy production and conversion	XP_022823666.1	succinate dehydrogenase [ubiquinone] iron-sulfur subunit-like [Spodoptera litura]	sp|P21914|SDHB_DROME	Succinate dehydrogenase [ubiquinone] iron-sulfur subunit, mitochondrial OS=Drosophila melanogaster OX=7227 GN=SdhB PE=2 SV=2	PF13085.7;PF13534.7;PF13183.7;PF13237.7	Fer2_3;Fer4_17;Fer4_8;Fer4_10	2Fe-2S iron-sulfur cluster binding domain;4Fe-4S dicluster domain;4Fe-4S dicluster domain;4Fe-4S dicluster domain
gene-LOC118263543	LOC118263543	succinate dehydrogenase [ubiquinone] flavoprotein subunit, mitochondrial-like	GO:0022900;GO:0006099;GO:0050660;GO:0008177;GO:0005743	biological_process;biological_process;molecular_function;molecular_function;cellular_component	BP:electron transport chain;BP:tricarboxylic acid cycle;MF:flavin adenine dinucleotide binding;MF:succinate dehydrogenase (ubiquinone) activity;CC:mitochondrial inner membrane	K00234	SDHA, SDH1	map00190;map05012;map05010;map05016;map04714;map00020;map04932	Oxidative phosphorylation;Parkinson disease;Alzheimer disease;Huntington disease;Thermogenesis;Citrate cycle (TCA cycle;Non-alcoholic fatty liver disease (NAFLD	COG1053	C:Energy production and conversion	XP_022836485.1	succinate dehydrogenase [ubiquinone] flavoprotein subunit, mitochondrial-like [Spodoptera litura]	sp|Q7ZVF3|SDHA_DANRE	Succinate dehydrogenase [ubiquinone] flavoprotein subunit, mitochondrial OS=Danio rerio OX=7955 GN=sdha PE=2 SV=2	PF00890.25;PF02910.21;PF07992.15;PF01134.23;PF03486.15;PF01266.25	FAD_binding_2;Succ_DH_flav_C;Pyr_redox_2;GIDA;HI0933_like;DAO	FAD binding domain;Fumarate reductase flavoprotein C-term;Pyridine nucleotide-disulphide oxidoreductase;Glucose inhibited division protein A;HI0933-like protein;FAD dependent oxidoreductase
gene-LOC118264662	LOC118264662	succinate dehydrogenase cytochrome b560 subunit, mitochondrial-like	GO:0006099;GO:0046872;GO:0000104;GO:0016021;GO:0045281	biological_process;molecular_function;molecular_function;cellular_component;cellular_component	BP:tricarboxylic acid cycle;MF:metal ion binding;MF:succinate dehydrogenase activity;CC:integral component of membrane;CC:succinate dehydrogenase complex	K00236	SDHC, SDH3	map00190;map05012;map05010;map05016;map04714;map00020;map04932	Oxidative phosphorylation;Parkinson disease;Alzheimer disease;Huntington disease;Thermogenesis;Citrate cycle (TCA cycle;Non-alcoholic fatty liver disease (NAFLD	ENOG41123UN;COG2009	C:Energy production and conversion;C:Energy production and conversion	XP_022833080.1	succinate dehydrogenase cytochrome b560 subunit, mitochondrial-like [Spodoptera litura]	sp|P70097|C560_CRIGR	Succinate dehydrogenase cytochrome b560 subunit, mitochondrial OS=Cricetulus griseus OX=10029 GN=SDHC PE=2 SV=1	PF01127.23	Sdh_cyt	Succinate dehydrogenase/Fumarate reductase transmembrane subunit
gene-LOC118271964	LOC118271964	succinate dehydrogenase [ubiquinone] flavoprotein subunit, mitochondrial-like	GO:0022900;GO:0006099;GO:0050660;GO:0008177;GO:0005743	biological_process;biological_process;molecular_function;molecular_function;cellular_component	BP:electron transport chain;BP:tricarboxylic acid cycle;MF:flavin adenine dinucleotide binding;MF:succinate dehydrogenase (ubiquinone) activity;CC:mitochondrial inner membrane	K00234	SDHA, SDH1	map00190;map05012;map05010;map05016;map04714;map00020;map04932	Oxidative phosphorylation;Parkinson disease;Alzheimer disease;Huntington disease;Thermogenesis;Citrate cycle (TCA cycle;Non-alcoholic fatty liver disease (NAFLD	COG1053	C:Energy production and conversion	XP_022822642.1	succinate dehydrogenase [ubiquinone] flavoprotein subunit, mitochondrial [Spodoptera litura]	sp|Q94523|SDHA_DROME	Succinate dehydrogenase [ubiquinone] flavoprotein subunit, mitochondrial OS=Drosophila melanogaster OX=7227 GN=SdhA PE=2 SV=3	PF00890.25;PF02910.21;PF07992.15	FAD_binding_2;Succ_DH_flav_C;Pyr_redox_2	FAD binding domain;Fumarate reductase flavoprotein C-term;Pyridine nucleotide-disulphide oxidoreductase
MDH
gene-LOC118274626	LOC118274626	malate dehydrogenase, mitochondrial-like, transcript variant X1	GO:0006099;GO:0030060;GO:0005975;GO:0006108;GO:0003676	biological_process;molecular_function;biological_process;biological_process;molecular_function	BP:tricarboxylic acid cycle;MF:L-malate dehydrogenase activity;BP:carbohydrate metabolic process;BP:malate metabolic process;MF:nucleic acid binding	K00026	MDH2	map00020;map00630;map00620;map00270	Citrate cycle (TCA cycle;Glyoxylate and dicarboxylate metabolism;Pyruvate metabolism;Cysteine and methionine metabolism	COG0039	C:Energy production and conversion	XP_022831522.1	malate dehydrogenase, mitochondrial [Spodoptera litura]	sp|K0J107|MDHM_FELCA	Malate dehydrogenase, mitochondrial OS=Felis catus OX=9685 GN=MDH2 PE=2 SV=1	PF02866.19;PF00056.24	Ldh_1_C;Ldh_1_N	lactate/malate dehydrogenase, alpha/beta C-terminal domain;lactate/malate dehydrogenase, NAD binding domain
gene-LOC118274552	LOC118274552	malate dehydrogenase, mitochondrial-like, transcript variant X1	GO:0006099;GO:0030060;GO:0005975;GO:0006108;GO:0003676	biological_process;molecular_function;biological_process;biological_process;molecular_function	BP:tricarboxylic acid cycle;MF:L-malate dehydrogenase activity;BP:carbohydrate metabolic process;BP:malate metabolic process;MF:nucleic acid binding	K00026	MDH2	map00020;map00630;map00620;map00270	Citrate cycle (TCA cycle;Glyoxylate and dicarboxylate metabolism;Pyruvate metabolism;Cysteine and methionine metabolism	COG0039	C:Energy production and conversion	XP_022831522.1	malate dehydrogenase, mitochondrial [Spodoptera litura]	sp|K0J107|MDHM_FELCA	Malate dehydrogenase, mitochondrial OS=Felis catus OX=9685 GN=MDH2 PE=2 SV=1	PF02866.19;PF00056.24	Ldh_1_C;Ldh_1_N	lactate/malate dehydrogenase, alpha/beta C-terminal domain;lactate/malate dehydrogenase, NAD binding domain
gene-LOC118265350	LOC118265350	malate dehydrogenase, cytoplasmic-like	GO:0006099;GO:0030060;GO:0005975;GO:0006108	biological_process;molecular_function;biological_process;biological_process	BP:tricarboxylic acid cycle;MF:L-malate dehydrogenase activity;BP:carbohydrate metabolic process;BP:malate metabolic process	K00025	MDH1	map00020;map00630;map04964;map00620;map00270	Citrate cycle (TCA cycle;Glyoxylate and dicarboxylate metabolism;Proximal tubule bicarbonate reclamation;Pyruvate metabolism;Cysteine and methionine metabolism	COG0039	C:Energy production and conversion	XP_022814790.1	malate dehydrogenase, cytoplasmic [Spodoptera litura]	sp|Q5ZME2|MDHC_CHICK	Malate dehydrogenase, cytoplasmic OS=Gallus gallus OX=9031 GN=MDH1 PE=2 SV=1	PF02866.19;PF00056.24	Ldh_1_C;Ldh_1_N	lactate/malate dehydrogenase, alpha/beta C-terminal domain;lactate/malate dehydrogenase, NAD binding domain
gene-LOC118271860	LOC118271860	malate dehydrogenase, mitochondrial-like, transcript variant X1	GO:0005975;GO:0016616	biological_process;molecular_function	BP:carbohydrate metabolic process;MF:oxidoreductase activity, acting on the CH-OH group of donors, NAD or NADP as acceptor	K00026	MDH2	map00020;map00630;map00620;map00270	Citrate cycle (TCA cycle;Glyoxylate and dicarboxylate metabolism;Pyruvate metabolism;Cysteine and methionine metabolism	COG0039	S:Function unknown	XP_022822650.1	malate dehydrogenase, mitochondrial-like isoform X3 [Spodoptera litura]	sp|Q5NVR2|MDHM_PONAB	Malate dehydrogenase, mitochondrial OS=Pongo abelii OX=9601 GN=MDH2 PE=2 SV=1	PF00056.24;PF02866.19	Ldh_1_N;Ldh_1_C	lactate/malate dehydrogenase, NAD binding domain;lactate/malate dehydrogenase, alpha/beta C-terminal domain
gene-LOC118271712	LOC118271712	malate dehydrogenase, mitochondrial-like	GO:0005975;GO:0016616	biological_process;molecular_function	BP:carbohydrate metabolic process;MF:oxidoreductase activity, acting on the CH-OH group of donors, NAD or NADP as acceptor	K00026	MDH2	map00020;map00630;map00620;map00270	Citrate cycle (TCA cycle;Glyoxylate and dicarboxylate metabolism;Pyruvate metabolism;Cysteine and methionine metabolism	COG0039	C:Energy production and conversion	XP_022822650.1	malate dehydrogenase, mitochondrial-like isoform X3 [Spodoptera litura]	sp|Q5NVR2|MDHM_PONAB	Malate dehydrogenase, mitochondrial OS=Pongo abelii OX=9601 GN=MDH2 PE=2 SV=1	PF00056.24;PF02866.19	Ldh_1_N;Ldh_1_C	lactate/malate dehydrogenase, NAD binding domain;lactate/malate dehydrogenase, alpha/beta C-terminal domain
gene-LOC118265523	LOC118265523	malate dehydrogenase, cytoplasmic-like	GO:0006099;GO:0030060;GO:0005975;GO:0006108	biological_process;molecular_function;biological_process;biological_process	BP:tricarboxylic acid cycle;MF:L-malate dehydrogenase activity;BP:carbohydrate metabolic process;BP:malate metabolic process	K00025	MDH1	map00020;map00630;map04964;map00620;map00270	Citrate cycle (TCA cycle;Glyoxylate and dicarboxylate metabolism;Proximal tubule bicarbonate reclamation;Pyruvate metabolism;Cysteine and methionine metabolism	COG0039	C:Energy production and conversion	XP_022814790.1	malate dehydrogenase, cytoplasmic [Spodoptera litura]	sp|Q5ZME2|MDHC_CHICK	Malate dehydrogenase, cytoplasmic OS=Gallus gallus OX=9031 GN=MDH1 PE=2 SV=1	PF02866.19;PF00056.24	Ldh_1_C;Ldh_1_N	lactate/malate dehydrogenase, alpha/beta C-terminal domain;lactate/malate dehydrogenase, NAD binding domain
gene-LOC118265136	LOC118265136	uncharacterized LOC118265136	GO:0016702;GO:0046872;GO:0005975;GO:0016616	molecular_function;molecular_function;biological_process;molecular_function	MF:oxidoreductase activity, acting on single donors with incorporation of molecular oxygen, incorporation of two atoms of oxygen;MF:metal ion binding;BP:carbohydrate metabolic process;MF:oxidoreductase activity, acting on the CH-OH group of donors, NAD or NADP as acceptor	K00026	MDH2	map00020;map00630;map00620;map00270	Citrate cycle (TCA cycle;Glyoxylate and dicarboxylate metabolism;Pyruvate metabolism;Cysteine and methionine metabolism	COG0039;ENOG4110QW2	S:Function unknown;S:Function unknown	XP_022814887.1	malate dehydrogenase, mitochondrial-like [Spodoptera litura]	sp|P83373|MDHM_FRAAN	Malate dehydrogenase, mitochondrial OS=Fragaria ananassa OX=3747 GN=MMDHI PE=1 SV=1	PF00056.24;PF02866.19	Ldh_1_N;Ldh_1_C	lactate/malate dehydrogenase, NAD binding domain;lactate/malate dehydrogenase, alpha/beta C-terminal domain
gene-LOC118269324	LOC118269324	malate dehydrogenase, mitochondrial-like, transcript variant X1	GO:0005975;GO:0016616	biological_process;molecular_function	BP:carbohydrate metabolic process;MF:oxidoreductase activity, acting on the CH-OH group of donors, NAD or NADP as acceptor	K00026	MDH2	map00020;map00630;map00620;map00270	Citrate cycle (TCA cycle;Glyoxylate and dicarboxylate metabolism;Pyruvate metabolism;Cysteine and methionine metabolism	COG0039	S:Function unknown	XP_022813991.1	malate dehydrogenase, mitochondrial-like [Spodoptera litura]	sp|K0J107|MDHM_FELCA	Malate dehydrogenase, mitochondrial OS=Felis catus OX=9685 GN=MDH2 PE=2 SV=1	PF02866.19;PF00056.24	Ldh_1_C;Ldh_1_N	lactate/malate dehydrogenase, alpha/beta C-terminal domain;lactate/malate dehydrogenase, NAD binding domain
PC
gene-LOC118267677	LOC118267677	pyruvate carboxylase, mitochondrial-like, transcript variant X1				K01958	PC, pyc	map00020;map00620	Citrate cycle (TCA cycle;Pyruvate metabolism	COG1038	C:Energy production and conversion	XP_022834353.1	pyruvate carboxylase, mitochondrial isoform X1 [Spodoptera litura]	sp|Q05920|PYC_MOUSE	Pyruvate carboxylase, mitochondrial OS=Mus musculus OX=10090 GN=Pc PE=1 SV=1	PF02786.18;PF02436.19;PF00289.23;PF02785.20;PF00682.20;PF00364.23;PF13533.7;PF07478.14;PF02222.23;PF02655.15;PF13375.7;PF05896.12	CPSase_L_D2;PYC_OADA;Biotin_carb_N;Biotin_carb_C;HMGL-like;Biotin_lipoyl;Biotin_lipoyl_2;Dala_Dala_lig_C;ATP-grasp;ATP-grasp_3;RnfC_N;NQRA	Carbamoyl-phosphate synthase L chain, ATP binding domain;Conserved carboxylase domain;Biotin carboxylase, N-terminal domain;Biotin carboxylase C-terminal domain;HMGL-like;Biotin-requiring enzyme;Biotin-lipoyl like;D-ala D-ala ligase C-terminus;ATP-grasp domain;ATP-grasp domain;RnfC Barrel sandwich hybrid domain;Na(+)-translocating NADH-quinone reductase subunit A (NQRA
gene-LOC118267676	LOC118267676	pyruvate carboxylase, mitochondrial-like, transcript variant X2				K01958	PC, pyc	map00020;map00620	Citrate cycle (TCA cycle;Pyruvate metabolism	COG1038	C:Energy production and conversion	XP_022834353.1	pyruvate carboxylase, mitochondrial isoform X1 [Spodoptera litura]	sp|Q05920|PYC_MOUSE	Pyruvate carboxylase, mitochondrial OS=Mus musculus OX=10090 GN=Pc PE=1 SV=1	PF02786.18;PF02436.19;PF00289.23;PF02785.20;PF00682.20;PF00364.23;PF13533.7;PF07478.14;PF02222.23;PF02655.15;PF13375.7;PF05896.12	CPSase_L_D2;PYC_OADA;Biotin_carb_N;Biotin_carb_C;HMGL-like;Biotin_lipoyl;Biotin_lipoyl_2;Dala_Dala_lig_C;ATP-grasp;ATP-grasp_3;RnfC_N;NQRA	Carbamoyl-phosphate synthase L chain, ATP binding domain;Conserved carboxylase domain;Biotin carboxylase, N-terminal domain;Biotin carboxylase C-terminal domain;HMGL-like;Biotin-requiring enzyme;Biotin-lipoyl like;D-ala D-ala ligase C-terminus;ATP-grasp domain;ATP-grasp domain;RnfC Barrel sandwich hybrid domain;Na(+)-translocating NADH-quinone reductase subunit A (NQRA
LDH
gene-LOC118268533	LOC118268533	L-lactate dehydrogenase B chain-like	GO:0004459;GO:0005737;GO:0005975;GO:0019752;GO:0016616	molecular_function;cellular_component;biological_process;biological_process;molecular_function	MF:L-lactate dehydrogenase activity;CC:cytoplasm;BP:carbohydrate metabolic process;BP:carboxylic acid metabolic process;MF:oxidoreductase activity, acting on the CH-OH group of donors, NAD or NADP as acceptor	K00016	LDH, ldh	map00640;map00270;map00620;map00010;map04922;map05230;map04066	Propanoate metabolism;Cysteine and methionine metabolism;Pyruvate metabolism;Glycolysis / Gluconeogenesis;Glucagon signaling pathway;Central carbon metabolism in cancer;HIF-1 signaling pathway	COG0039	C:Energy production and conversion	XP_022832557.1	L-lactate dehydrogenase B chain-like [Spodoptera litura]	sp|Q95028|LDH_DROME	L-lactate dehydrogenase OS=Drosophila melanogaster OX=7227 GN=ImpL3 PE=2 SV=1	PF00056.24;PF02866.19	Ldh_1_N;Ldh_1_C	lactate/malate dehydrogenase, NAD binding domain;lactate/malate dehydrogenase, alpha/beta C-terminal domain
gene-LOC118266460	LOC118266460	(2R)-3-sulfolactate dehydrogenase (NADP(+))-like, transcript variant X1	GO:0016491	molecular_function	MF:oxidoreductase activity					COG2055	C:Energy production and conversion	XP_022817662.1	uncharacterized protein LOC111350349 [Spodoptera litura]	sp|Q9V0D5|MDH_PYRAB	Malate dehydrogenase OS=Pyrococcus abyssi (strain GE5 / Orsay) OX=272844 GN=mdh PE=3 SV=1	PF02615.15	Ldh_2	Malate/L-lactate dehydrogenase
gene-LOC118272480	LOC118272480	L-lactate dehydrogenase-like, transcript variant X1	GO:0004459;GO:0005737;GO:0005975;GO:0019752	molecular_function;cellular_component;biological_process;biological_process	MF:L-lactate dehydrogenase activity;CC:cytoplasm;BP:carbohydrate metabolic process;BP:carboxylic acid metabolic process	K00016	LDH, ldh	map00640;map00270;map00620;map00010;map04922;map05230;map04066	Propanoate metabolism;Cysteine and methionine metabolism;Pyruvate metabolism;Glycolysis / Gluconeogenesis;Glucagon signaling pathway;Central carbon metabolism in cancer;HIF-1 signaling pathway	COG0039	C:Energy production and conversion	XP_022832558.1	L-lactate dehydrogenase-like [Spodoptera litura]	sp|Q95028|LDH_DROME	L-lactate dehydrogenase OS=Drosophila melanogaster OX=7227 GN=ImpL3 PE=2 SV=1	PF00056.24;PF02866.19;PF02056.17	Ldh_1_N;Ldh_1_C;Glyco_hydro_4	lactate/malate dehydrogenase, NAD binding domain;lactate/malate dehydrogenase, alpha/beta C-terminal domain;Family 4 glycosyl hydrolase

## Sheet: Table S5
Table S5 Differentially expressed genes (DEGs) between D3 vs D1 (D3:D1) group
gene_id	gene_name	description	length	fc	log2fc	pvalue	padjust	significant	regulate	nr	go	KO_id	KO_name	paths	cog	cog_description	pfam	swissprot	entrez
gene-LOC118279399	LOC118279399	uncharacterized LOC118279399	1480	0.464224	-1.10711	4.14748e-05	0.000228753	yes	down	XP_022837665.1(uncharacterized protein LOC111364844 [Spodoptera litura])					ENOG410ZBGR(S:Function unknown); ENOG410XPX0(S:Function unknown)	ENOG410ZBGR(nose resistant to fluoxetine protein 6-like); ENOG410XPX0(Kin of IRRE like)	PF00047.26(ig:Immunoglobulin domain); PF13927.7(Ig_3:Immunoglobulin domain); PF07679.17(I-set:Immunoglobulin I-set domain); PF07686.18(V-set:Immunoglobulin V-set domain); PF13895.7(Ig_2:Immunoglobulin domain)	sp|G5ED00|ZIG8_CAEEL(Zwei Ig domain protein zig-8 OS=Caenorhabditis elegans OX=6239 GN=zig-8 PE=2 SV=1)	118279399
gene-LOC118276394	LOC118276394	protein lethal(2)essential for life-like	980	0.108793	-3.20034	1.28063e-198	2.77704e-196	yes	down	QGA73372.1(small heat shock protein 20.7 [Spodoptera frugiperda])	GO:0046872(molecular_function:metal ion binding)	K09542	CRYAB	map04213(Longevity regulating pathway - multiple species); map04141(Protein processing in endoplasmic reticulum)	ENOG410YERS(O:Posttranslational modification, protein turnover, chaperones)	ENOG410YERS(Heat shock protein)	PF00011.22(HSP20:Hsp20/alpha crystallin family); PF17886.2(ArsA_HSP20:HSP20-like domain found in ArsA); PF00525.19(Crystallin:Alpha crystallin A chain, N terminal)	sp|P82147|L2EFL_DROME(Protein lethal(2)essential for life OS=Drosophila melanogaster OX=7227 GN=l(2)efl PE=1 SV=1)	118276394
gene-LOC118279248	LOC118279248	juvenile hormone epoxide hydrolase-like	1509	0.388407	-1.36436	3.01353e-05	0.000169226	yes	down	XP_022837612.1(juvenile hormone epoxide hydrolase-like [Spodoptera litura])	GO:0019439(biological_process:aromatic compound catabolic process); GO:0016021(cellular_component:integral component of membrane); GO:0033961(molecular_function:cis-stilbene-oxide hydrolase activity); GO:0005789(cellular_component:endoplasmic reticulum membrane)	K10719	JHEH	map00981(Insect hormone biosynthesis)	COG0596(S:Function unknown); COG0386(O:Posttranslational modification, protein turnover, chaperones)	COG0596(Alpha beta hydrolase); COG0386(glutathione peroxidase)	PF06441.13(EHN:Epoxide hydrolase N terminus); PF00561.21(Abhydrolase_1:alpha/beta hydrolase fold); PF12697.8(Abhydrolase_6:Alpha/beta hydrolase family)	sp|Q6U6J0|HYEP_BOMMO(Juvenile hormone epoxide hydrolase OS=Bombyx mori OX=7091 GN=JHEH PE=1 SV=1)	118279248
gene-LOC118272518	LOC118272518	chitooligosaccharidolytic beta-N-acetylglucosaminidase-like, transcript variant X1	4284	2.3137	1.2102	2.83763e-19	4.81361e-18	yes	up	XP_022830072.1(chitooligosaccharidolytic beta-N-acetylglucosaminidase [Spodoptera litura])	GO:0004563(molecular_function:beta-N-acetylhexosaminidase activity); GO:0005975(biological_process:carbohydrate metabolic process); GO:0102148(molecular_function:N-acetyl-beta-D-galactosaminidase activity)	K12373	HEXA_B	map00520(Amino sugar and nucleotide sugar metabolism); map00603(Glycosphingolipid biosynthesis - globo and isoglobo series); map00604(Glycosphingolipid biosynthesis - ganglio series); map00511(Other glycan degradation); map00513(Various types of N-glycan biosynthesis); map00531(Glycosaminoglycan degradation); map04142(Lysosome)	COG3525(G:Carbohydrate transport and metabolism)	COG3525(ec 3.2.1.52)	PF00728.23(Glyco_hydro_20:Glycosyl hydrolase family 20, catalytic domain); PF14845.7(Glycohydro_20b2:beta-acetyl hexosaminidase like)	sp|P49010|HEXC_BOMMO(Chitooligosaccharidolytic beta-N-acetylglucosaminidase OS=Bombyx mori OX=7091 PE=1 SV=1)	118272518
gene-LOC118264913	LOC118264913	uncharacterized LOC118264913	2717	2.21822	1.1494	1.4882e-99	1.30831e-97	yes	up	XP_022835684.1(uncharacterized protein LOC111363118 [Spodoptera litura])	GO:0003824(molecular_function:catalytic activity); GO:0016021(cellular_component:integral component of membrane); GO:0005975(biological_process:carbohydrate metabolic process)				COG0366(S:Function unknown)	COG0366(transmembrane protein 62)	PF00128.25(Alpha-amylase:Alpha amylase, catalytic domain)	sp|P14899|AMY3_DICT6(Alpha-amylase 3 OS=Dictyoglomus thermophilum (strain ATCC 35947 / DSM 3960 / H-6-12) OX=309799 GN=amyC PE=3 SV=2)	118264913
gene-LOC118270409	LOC118270409	atlastin-like	2463	2.07988	1.0565	8.83949e-14	1.09534e-12	yes	up	XP_022821572.1(atlastin-2-like [Spodoptera litura])	GO:0016020(cellular_component:membrane); GO:0003924(molecular_function:GTPase activity); GO:0005525(molecular_function:GTP binding)	K17339	ATL		ENOG410XR6Z(S:Function unknown)	ENOG410XR6Z(Guanylate binding protein)	PF02263.20(GBP:Guanylate-binding protein, N-terminal domain); PF02841.15(GBP_C:Guanylate-binding protein, C-terminal domain)	sp|Q6PA06|ATLA2_MOUSE(Atlastin-2 OS=Mus musculus OX=10090 GN=Atl2 PE=1 SV=1)	118270409
gene-LOC118263443	LOC118263443	tyrosine 3-monooxygenase-like	2260	0.315689	-1.66342	5.07162e-94	4.22992e-92	yes	down	AFG25778.1(tyrosine hydroxylase [Spodoptera exigua])	GO:0004511(molecular_function:tyrosine 3-monooxygenase activity); GO:0005506(molecular_function:iron ion binding); GO:0042423(biological_process:catecholamine biosynthetic process); GO:0009072(biological_process:aromatic amino acid family metabolic process)	K00501	TH	map00350(Tyrosine metabolism); map05012(Parkinson disease); map00790(Folate biosynthesis); map04728(Dopaminergic synapse); map05034(Alcoholism); map05030(Cocaine addiction); map05031(Amphetamine addiction); map04917(Prolactin signaling pathway)	COG3186(S:Function unknown)	COG3186(PAS fold)	PF00351.22(Biopterin_H:Biopterin-dependent aromatic amino acid hydroxylase)	sp|P18459|TY3H_DROME(Tyrosine 3-monooxygenase OS=Drosophila melanogaster OX=7227 GN=ple PE=2 SV=2)	118263443
gene-LOC118276464	LOC118276464	cuticle protein 16.5-like	985	0.0385051	-4.69881	6.02971e-76	3.94234e-74	yes	down	XP_022828042.1(cuticle protein 16.5-like [Spodoptera litura])					ENOG410Y08D(S:Function unknown)	ENOG410Y08D(-)			118276464
gene-LOC118263095	LOC118263095	elongation factor 1-alpha 2, transcript variant X2	2682	5.12178	2.35665	0	0	yes	up	XP_032517519.1(elongation factor 1-alpha-like [Danaus plexippus plexippus])	GO:0003746(molecular_function:translation elongation factor activity); GO:0003924(molecular_function:GTPase activity); GO:0005525(molecular_function:GTP binding)	K03231	EEF1A	map05140(Leishmaniasis); map05134(Legionellosis); map03013(RNA transport)	COG5256(J:Translation, ribosomal structure and biogenesis)	COG5256(This protein promotes the GTP-dependent binding of aminoacyl-tRNA to the A-site of ribosomes during protein biosynthesis (By similarity))	PF00009.28(GTP_EFTU:Elongation factor Tu GTP binding domain); PF03143.18(GTP_EFTU_D3:Elongation factor Tu C-terminal domain); PF03144.26(GTP_EFTU_D2:Elongation factor Tu domain 2); PF01926.24(MMR_HSR1:50S ribosome-binding GTPase)	sp|P05303|EF1A2_DROME(Elongation factor 1-alpha 2 OS=Drosophila melanogaster OX=7227 GN=eEF1alpha2 PE=2 SV=2)	118263095
gene-LOC118282438	LOC118282438	uncharacterized LOC118282438	657	0.277011	-1.85199	9.10615e-05	0.000477165	yes	down	XP_022816369.1(uncharacterized protein LOC111349477 [Spodoptera litura])					ENOG4110QTX(S:Function unknown)	ENOG4110QTX(-)			118282438
gene-LOC118265653	LOC118265653	pentatricopeptide repeat-containing protein 2, mitochondrial-like	1794	2.34176	1.2276	0.00344756	0.0127941	yes	up	XP_022816042.1(pentatricopeptide repeat-containing protein 2, mitochondrial-like [Spodoptera litura])	GO:0050684(biological_process:regulation of mRNA processing); GO:0005739(cellular_component:mitochondrion)	K17711	PTCD2		ENOG4111GFQ(S:Function unknown)	ENOG4111GFQ(Pentatricopeptide repeat domain 2)		sp|Q8R3K3|PTCD2_MOUSE(Pentatricopeptide repeat-containing protein 2, mitochondrial OS=Mus musculus OX=10090 GN=Ptcd2 PE=1 SV=1)	118265653
gene-LOC118271338	LOC118271338	uncharacterized LOC118271338	1676	2.41188	1.27016	0.00425523	0.0153877	yes	up	XP_022823592.1(uncharacterized protein LOC111354385 [Spodoptera litura])					ENOG4111184(S:Function unknown)	ENOG4111184(transmembrane protein 53)	PF05705.15(DUF829:Eukaryotic protein of unknown function (DUF829))		118271338
gene-LOC118279930	LOC118279930	uncharacterized LOC118279930, transcript variant X1	2939	16.7245	4.06389	0.0161145	0.0491943	yes	up	XP_026324657.1(uncharacterized protein LOC113233692 [Hyposmocoma kahamanoa])	GO:0008270(molecular_function:zinc ion binding)				ENOG410Z6RE(S:Function unknown)	ENOG410Z6RE(-)	PF13359.7(DDE_Tnp_4:DDE superfamily endonuclease); PF01609.22(DDE_Tnp_1:Transposase DDE domain)		118279930
gene-LOC118271913	LOC118271913	carboxypeptidase B-like	1710	0.422682	-1.24236	0.0128204	0.0402526	yes	down	XP_022822850.1(carboxypeptidase B-like [Spodoptera litura])	GO:0004181(molecular_function:metallocarboxypeptidase activity); GO:0008270(molecular_function:zinc ion binding)				COG2866(S:Function unknown)	COG2866(kiaa1009)	PF00246.25(Peptidase_M14:Zinc carboxypeptidase); PF02244.17(Propep_M14:Carboxypeptidase activation peptide)	sp|P04069|CBPB_ASTAS(Carboxypeptidase B OS=Astacus astacus OX=6715 PE=1 SV=1)	118271913
gene-LOC118280771	LOC118280771	protein lethal(2)essential for life-like	759	0.0909419	-3.45891	2.83601e-27	6.69679e-26	yes	down	XP_022837108.1(protein lethal(2)essential for life-like [Spodoptera litura])	GO:0046872(molecular_function:metal ion binding)	K09542	CRYAB	map04213(Longevity regulating pathway - multiple species); map04141(Protein processing in endoplasmic reticulum)	ENOG410YERS(O:Posttranslational modification, protein turnover, chaperones)	ENOG410YERS(Heat shock protein)	PF00011.22(HSP20:Hsp20/alpha crystallin family)	sp|P82147|L2EFL_DROME(Protein lethal(2)essential for life OS=Drosophila melanogaster OX=7227 GN=l(2)efl PE=1 SV=1)	118280771
gene-LOC118268248	LOC118268248	uncharacterized LOC118268248, transcript variant X1	877	0.408698	-1.29089	0.00750175	0.025306	yes	down	XP_022825557.1(uncharacterized protein LOC111355738 [Spodoptera litura])							PF16077.6(Spaetzle:Spaetzle)		118268248
gene-LOC118266222	LOC118266222	uncharacterized LOC118266222	1092	0.409869	-1.28676	8.40801e-121	9.68112e-119	yes	down	XP_022834048.1(uncharacterized protein LOC111361850 [Spodoptera litura])	GO:0016021(cellular_component:integral component of membrane)				ENOG4111U5H(S:Function unknown); ENOG410YU7V(S:Function unknown)	ENOG4111U5H(protein serine threonine kinase); ENOG410YU7V(protein serine threonine kinase)	PF03392.14(OS-D:Insect pheromone-binding family, A10/OS-D); PF03283.14(PAE:Pectinacetylesterase)	sp|Q9W1C9|PEB3_DROME(Ejaculatory bulb-specific protein 3 OS=Drosophila melanogaster OX=7227 GN=EbpIII PE=2 SV=2)	118266222
gene-LOC118275800	LOC118275800	uncharacterized LOC118275800	328	17.6604	4.14245	9.36127e-06	5.71292e-05	yes	up	XP_022817924.1(uncharacterized protein LOC111350535 [Spodoptera litura])					ENOG4110QDA(S:Function unknown)	ENOG4110QDA(-)	PF01826.18(TIL:Trypsin Inhibitor like cysteine rich domain)		118275800
gene-LOC118271630	LOC118271630	estradiol 17-beta-dehydrogenase 11-like, transcript variant X2	3476	0.422386	-1.24337	1.70623e-05	9.9853e-05	yes	down	XP_022823183.1(estradiol 17-beta-dehydrogenase 11-like [Spodoptera litura])	GO:0016021(cellular_component:integral component of membrane)	K15734	SDR16C5	map00830(Retinol metabolism)	COG1028(S:Function unknown)	COG1028(Dehydrogenase reductase)	PF00106.26(adh_short:short chain dehydrogenase); PF13561.7(adh_short_C2:Enoyl-(Acyl carrier protein) reductase); PF08659.11(KR:KR domain)	sp|A5PJJ7|S16C6_BOVIN(Short-chain dehydrogenase/reductase family 16C member 6 OS=Bos taurus OX=9913 GN=SDR16C6 PE=2 SV=1)	118271630
gene-LOC118263457	LOC118263457	cytochrome P450 4g15-like, transcript variant X1	2144	0.495521	-1.01298	3.34579e-84	2.53094e-82	yes	down	AGO62000.1(cytochrome P450 CYP4G74 [Spodoptera frugiperda])	GO:0005506(molecular_function:iron ion binding); GO:0016705(molecular_function:oxidoreductase activity, acting on paired donors, with incorporation or reduction of molecular oxygen); GO:0016021(cellular_component:integral component of membrane); GO:0004497(molecular_function:monooxygenase activity); GO:0020037(molecular_function:heme binding)	K15001	CYP4		COG2124(Q:Secondary metabolites biosynthesis, transport and catabolism)	COG2124(Cytochrome p450)	PF00067.23(p450:Cytochrome P450)	sp|Q9VYY4|C4G15_DROME(Cytochrome P450 4g15 OS=Drosophila melanogaster OX=7227 GN=Cyp4g15 PE=2 SV=1)	118263457
gene-LOC118266827	LOC118266827	uncharacterized LOC118266827	1482	0.18604	-2.42631	2.53849e-06	1.66306e-05	yes	down	PZC70922.1(hypothetical protein B5X24_HaOG214608 [Helicoverpa armigera])					ENOG410Y65V(S:Function unknown)	ENOG410Y65V(Retrotransposon protein)			118266827
gene-LOC118276292	LOC118276292	uncharacterized LOC118276292	862	0.178501	-2.48599	1.42503e-78	1.00222e-76	yes	down	XP_022828140.1(uncharacterized protein LOC111357608 [Spodoptera litura])									118276292
gene-LOC118282241	LOC118282241	protein amnionless-like	1409	30.7852	4.94417	0.00215827	0.00846843	yes	up	XP_022816404.1(protein amnionless [Spodoptera litura])	GO:0016021(cellular_component:integral component of membrane)	K18259	AMN		ENOG410XS7P(S:Function unknown)	ENOG410XS7P(Amnionless homolog (Mouse))	PF14828.7(Amnionless:Amnionless)	sp|Q9VPN2|AMNLS_DROME(Protein amnionless OS=Drosophila melanogaster OX=7227 GN=Amnionless PE=2 SV=1)	118282241
gene-LOC118275203	LOC118275203	zinc finger protein 271-like, transcript variant X1	3959	2.18856	1.12998	5.90267e-15	7.91748e-14	yes	up	XP_022832088.1(zinc finger protein 271-like isoform X1 [Spodoptera litura])	GO:0005634(cellular_component:nucleus); GO:0008270(molecular_function:zinc ion binding); GO:0003676(molecular_function:nucleic acid binding)				COG5048(S:Function unknown)	COG5048(Zinc finger protein)	PF13465.7(zf-H2C2_2:Zinc-finger double domain); PF00096.27(zf-C2H2:Zinc finger, C2H2 type); PF13894.7(zf-C2H2_4:C2H2-type zinc finger); PF13912.7(zf-C2H2_6:C2H2-type zinc finger); PF12874.8(zf-met:Zinc-finger of C2H2 type); PF12171.9(zf-C2H2_jaz:Zinc-finger double-stranded RNA-binding); PF07776.16(zf-AD:Zinc-finger associated domain (zf-AD))		118275203
gene-LOC118274608	LOC118274608	uncharacterized LOC118274608	4226	2.50068	1.32232	0.000118615	0.000608558	yes	up	XP_022831497.1(uncharacterized protein LOC111359975 isoform X4 [Spodoptera litura])					ENOG410YKH0(S:Function unknown); ENOG41115H7(S:Function unknown)	ENOG410YKH0(-); ENOG41115H7(-)			118274608
gene-LOC118266460	LOC118266460	(2R)-3-sulfolactate dehydrogenase (NADP(+))-like, transcript variant X1	1722	3.98874	1.99593	0.0130515	0.0408795	yes	up	XP_022817662.1(uncharacterized protein LOC111350349 [Spodoptera litura])	GO:0016491(molecular_function:oxidoreductase activity)				COG2055(C:Energy production and conversion)	COG2055(malate L-lactate dehydrogenase)	PF02615.15(Ldh_2:Malate/L-lactate dehydrogenase)	sp|Q9V0D5|MDH_PYRAB(Malate dehydrogenase OS=Pyrococcus abyssi (strain GE5 / Orsay) OX=272844 GN=mdh PE=3 SV=1)	118266460
gene-LOC118265174	LOC118265174	Down syndrome cell adhesion molecule-like protein Dscam2, transcript variant X1	7966	2.15283	1.10623	1.53037e-69	9.13379e-68	yes	up	XP_022815089.1(Down syndrome cell adhesion molecule-like protein Dscam2 isoform X8 [Spodoptera litura])		K06768	DSCAML1		ENOG410XQX7(S:Function unknown); ENOG4110NH2(S:Function unknown); ENOG410XPX0(S:Function unknown)	ENOG410XQX7(down syndrome cell adhesion molecule); ENOG4110NH2(Down syndrome cell adhesion molecule C terminal); ENOG410XPX0(Down syndrome cell adhesion molecule C terminal)	PF13927.7(Ig_3:Immunoglobulin domain); PF07679.17(I-set:Immunoglobulin I-set domain); PF00041.22(fn3:Fibronectin type III domain); PF13895.7(Ig_2:Immunoglobulin domain); PF00047.26(ig:Immunoglobulin domain); PF12355.9(Dscam_C:Down syndrome cell adhesion molecule C terminal); PF07686.18(V-set:Immunoglobulin V-set domain); PF08205.13(C2-set_2:CD80-like C2-set immunoglobulin domain); PF16681.6(Ig_5:…	sp|Q9VS29|DSCL_DROME(Down syndrome cell adhesion molecule-like protein Dscam2 OS=Drosophila melanogaster OX=7227 GN=Dscam2 PE=2 SV=3)	118265174
gene-LOC118269824	LOC118269824	pyrethroid hydrolase Ces2e-like, transcript variant X1	2207	2.34614	1.23029	2.34467e-99	2.04742e-97	yes	up	XP_022826163.1(carboxylesterase 4A isoform X1 [Spodoptera litura])	GO:0080030(molecular_function:methyl indole-3-acetate esterase activity)				COG2272(S:Function unknown)	COG2272(-)	PF00135.29(COesterase:Carboxylesterase family)	sp|Q8I034|EST5A_FELCA(Carboxylesterase 5A OS=Felis catus OX=9685 GN=CES5A PE=1 SV=1)	118269824
gene-LOC118266898	LOC118266898	uncharacterized LOC118266898, transcript variant X1	3757	0.314438	-1.66915	0.00579214	0.0202204	yes	down	XP_031336077.1(uncharacterized protein LOC116165624 [Photinus pyralis])							PF16064.6(DUF4806:Domain of unknown function (DUF4806))		118266898
gene-LOC118268653	LOC118268653	fibrillin-2-like	5904	3.72793	1.89838	2.41688e-64	1.31025e-62	yes	up	XP_022825513.1(fibrillin-2-like [Spodoptera litura])							PF02363.20(C_tripleX:Cysteine rich repeat)		118268653
gene-LOC118270017	LOC118270017	uncharacterized LOC118270017	564	0.248026	-2.01144	0.000234608	0.00113265	yes	down	PZC86150.1(hypothetical protein B5X24_HaOG213108 [Helicoverpa armigera])									118270017
gene-LOC118276446	LOC118276446	neurofilament medium polypeptide-like	1225	0.372573	-1.4244	3.42699e-12	3.81425e-11	yes	down	XP_022832389.1(uncharacterized protein LOC111360618 isoform X1 [Spodoptera litura])					ENOG4110SAH(S:Function unknown)	ENOG4110SAH(-)			118276446
gene-LOC118276876	LOC118276876	GTP cyclohydrolase 1-like, transcript variant X1	1105	0.329872	-1.60002	3.49786e-10	3.36368e-09	yes	down	CAB3254634.1(unnamed protein product [Arctia plantaginis])	GO:0003934(molecular_function:GTP cyclohydrolase I activity); GO:0046654(biological_process:tetrahydrofolate biosynthetic process)	K01495	GCH1, folE	map00790(Folate biosynthesis)	COG0302(H:Coenzyme transport and metabolism)	COG0302(GTP cyclohydrolase i)	PF01227.23(GTP_cyclohydroI:GTP cyclohydrolase I)	sp|P48596|GCH1_DROME(GTP cyclohydrolase 1 OS=Drosophila melanogaster OX=7227 GN=Pu PE=1 SV=3)	118276876
gene-LOC118265489	LOC118265489	altered inheritance of mitochondria protein 3-like	1395	0.496419	-1.01037	3.82504e-16	5.61078e-15	yes	down	XP_022814918.1(ATP-dependent RNA helicase DHH1 [Spodoptera litura])	GO:0042302(molecular_function:structural constituent of cuticle)				ENOG4111Q8G(S:Function unknown)	ENOG4111Q8G(Cuticular protein)	PF00379.24(Chitin_bind_4:Insect cuticle protein)		118265489
gene-LOC118271099	LOC118271099	REPTOR-binding partner-like, transcript variant X1	8340	2.84452	1.50819	0.00856678	0.0285612	yes	up	XP_022823825.1(uncharacterized protein LOC111354537 isoform X1 [Spodoptera litura])	GO:0003700(molecular_function:transcription factor activity, sequence-specific DNA binding)				ENOG4111T4Y(K:Transcription)	ENOG4111T4Y(cAMP responsive element binding protein-like 2)	PF00170.22(bZIP_1:bZIP transcription factor); PF07716.16(bZIP_2:Basic region leucine zipper)	sp|Q9VL14|RTBP_DROME(REPTOR-binding partner OS=Drosophila melanogaster OX=7227 GN=REPTOR-BP PE=1 SV=2)	118271099
gene-LOC118271848	LOC118271848	mucin-6-like, transcript variant X1	867	0.366566	-1.44785	1.40013e-46	5.58808e-45	yes	down	XP_022823071.1(von Willebrand factor-like [Spodoptera litura])					ENOG410Y2QH(S:Function unknown); ENOG410ZQ13(S:Function unknown); COG4826(O:Posttranslational modification, protein turnover, chaperones); ENOG410ZAEW(S:Function unknown); ENOG410XQNP(O:Posttranslational modification, protein turnover, chaperones)	ENOG410Y2QH(Trypsin Inhibitor like cysteine rich domain); ENOG410ZQ13(Trypsin Inhibitor like cysteine rich domain); COG4826(serine-type endopeptidase inhibitor activity); ENOG410ZAEW(Trypsin Inhibitor like cysteine rich domain); ENOG410XQNP(serine peptidase inhibitor, Kunitz type)	PF01826.18(TIL:Trypsin Inhibitor like cysteine rich domain)	sp|Q28295|VWF_CANLF(von Willebrand factor OS=Canis lupus familiaris OX=9615 GN=VWF PE=1 SV=2)	118271848
gene-LOC118265697	LOC118265697	allergen Tha p 1-like	577	0.443408	-1.17329	4.70752e-90	3.8281e-88	yes	down	AKF42443.1(chemosensory protein 2 [Spodoptera exigua])					ENOG4111U5H(S:Function unknown); ENOG410YU7V(S:Function unknown)	ENOG4111U5H(protein serine threonine kinase); ENOG410YU7V(chemosensory protein)	PF03392.14(OS-D:Insect pheromone-binding family, A10/OS-D)	sp|E0X9F6|THAP1_THAPI(Allergen Tha p 1 OS=Thaumetopoea pityocampa OX=208016 PE=1 SV=1)	118265697
gene-LOC118266329	LOC118266329	ceramide-1-phosphate transfer protein-like	2925	3.08135	1.62356	0.00271977	0.0103987	yes	up	XP_022816112.1(ceramide-1-phosphate transfer protein [Spodoptera litura])	GO:0005737(cellular_component:cytoplasm); GO:0120013(molecular_function:lipid transfer activity); GO:0120009(biological_process:intermembrane lipid transfer)				ENOG4111NKT(U:Intracellular trafficking, secretion, and vesicular transport)	ENOG4111NKT(glycolipid transfer protein domain containing)	PF08718.12(GLTP:Glycolipid transfer protein (GLTP))	sp|Q6DBQ8|CPTP_DANRE(Ceramide-1-phosphate transfer protein OS=Danio rerio OX=7955 GN=cptp PE=2 SV=1)	118266329
gene-LOC118279268	LOC118279268	attacin-like	1141	2.11574	1.08116	4.2926e-15	5.8297e-14	yes	up	XP_022837464.1(attacin-like [Spodoptera litura])	GO:0005615(cellular_component:extracellular space); GO:0019731(biological_process:antibacterial humoral response)				ENOG410ZBQ8(S:Function unknown); ENOG4110N1X(S:Function unknown)	ENOG410ZBQ8(antibacterial humoral response); ENOG4110N1X(Attacin, N-terminal region)	PF03769.16(Attacin_C:Attacin, C-terminal region); PF03768.16(Attacin_N:Attacin, N-terminal region)	sp|P01513|ATTE_HYACE(Attacin-E OS=Hyalophora cecropia OX=7123 PE=1 SV=2)	118279268
gene-LOC118280874	LOC118280874	uncharacterized LOC118280874	2037	2.37195	1.24607	1.10931e-44	4.18354e-43	yes	up	XP_022827332.1(uncharacterized protein LOC111357037 isoform X3 [Spodoptera litura])					COG2801(L:Replication, recombination and repair); ENOG410Y7Q4(S:Function unknown); COG1524(S:Function unknown)	COG2801(Retrotransposon protein); ENOG410Y7Q4(-); COG1524(type i phosphodiesterase nucleotide pyrophosphatase)	PF18701.2(DUF5641:Family of unknown function (DUF5641))		118280874
gene-LOC118271321	LOC118271321	guanylate cyclase soluble subunit beta-1-like	2808	0.191345	-2.38575	0.000257339	0.00123233	yes	down	XP_022823811.1(guanylate cyclase soluble subunit beta-1 [Spodoptera litura])	GO:0004383(molecular_function:guanylate cyclase activity); GO:0035556(biological_process:intracellular signal transduction); GO:0020037(molecular_function:heme binding); GO:0000166(molecular_function:nucleotide binding)	K12319	GUCY1B	map00230(Purine metabolism); map04970(Salivary secretion); map04540(Gap junction); map04270(Vascular smooth muscle contraction); map04921(Oxytocin signaling pathway); map04713(Circadian entrainment); map04924(Renin secretion); map04022(cGMP-PKG signaling pathway); map04730(Long-term depression); map04611(Platelet activation)	COG2114(T:Signal transduction mechanisms)	COG2114(Guanylate Cyclase)	PF00211.21(Guanylate_cyc:Adenylate and Guanylate cyclase catalytic domain); PF07701.15(HNOBA:Heme NO binding associated); PF07700.16(HNOB:Haem-NO-binding)	sp|Q02153|GCYB1_HUMAN(Guanylate cyclase soluble subunit beta-1 OS=Homo sapiens OX=9606 GN=GUCY1B1 PE=1 SV=1)	118271321
gene-LOC118279662	LOC118279662	cuticle protein 1-like	909	0.0202554	-5.62555	0	0	yes	down	XP_022817146.1(cuticle protein 1-like [Spodoptera litura])	GO:0016021(cellular_component:integral component of membrane)							sp|P85195|CU01_LONON(Cuticle protein 1 OS=Lonomia obliqua OX=304329 PE=1 SV=2)	118279662
gene-LOC118263601	LOC118263601	tumor necrosis factor receptor superfamily member wengen-like, transcript variant X1	1323	0.421007	-1.24808	4.21789e-127	5.32806e-125	yes	down	XP_022829146.1(tumor necrosis factor receptor superfamily member wengen [Spodoptera litura])	GO:0016021(cellular_component:integral component of membrane)	K16679	WGN	map04214(Apoptosis - fly); map04215(Apoptosis - multiple species); map04013(MAPK signaling pathway - fly); map04391(Hippo signaling pathway - fly)	ENOG41125WX(S:Function unknown)	ENOG41125WX(TNFR/NGFR cysteine-rich region)	PF00020.19(TNFR_c6:TNFR/NGFR cysteine-rich region)	sp|Q9VWS4|WGN_DROME(Tumor necrosis factor receptor superfamily member wengen OS=Drosophila melanogaster OX=7227 GN=wgn PE=1 SV=2)	118263601
gene-LOC118274234	LOC118274234	NADH dehydrogenase [ubiquinone] 1 alpha subcomplex subunit 13-like	655	0.447245	-1.16086	2.19739e-129	2.80296e-127	yes	down	XP_022824534.1(NADH dehydrogenase [ubiquinone] 1 alpha subcomplex subunit 13 [Spodoptera litura])	GO:0016021(cellular_component:integral component of membrane)	K11353	NDUFA13	map04932(Non-alcoholic fatty liver disease (NAFLD)); map05012(Parkinson disease); map05010(Alzheimer disease); map04723(Retrograde endocannabinoid signaling); map05016(Huntington disease); map04714(Thermogenesis); map00190(Oxidative phosphorylation)	ENOG4111KIB(U:Intracellular trafficking, secretion, and vesicular transport)	ENOG4111KIB(NADH dehydrogenase (Ubiquinone) 1 alpha subcomplex)	PF06212.13(GRIM-19:GRIM-19 protein)	sp|Q95KV7|NDUAD_BOVIN(NADH dehydrogenase [ubiquinone] 1 alpha subcomplex subunit 13 OS=Bos taurus OX=9913 GN=NDUFA13 PE=1 SV=3)	118274234
gene-LOC118265222	LOC118265222	circadian clock-controlled protein daywake-like	1721	0.449014	-1.15517	0.0040554	0.0147429	yes	down	XP_021182291.1(circadian clock-controlled protein-like [Helicoverpa armigera])					ENOG4111G78(S:Function unknown)	ENOG4111G78(Haemolymph juvenile hormone binding protein (JHBP))	PF06585.12(JHBP:Haemolymph juvenile hormone binding protein (JHBP))		118265222
gene-LOC118274950	LOC118274950	microprocessor complex subunit DGCR8-like, transcript variant X3	2318	2.19216	1.13236	1.44957e-07	1.0902e-06	yes	up	AVK59443.1(Pasha-PA [Spodoptera frugiperda])	GO:0031053(biological_process:primary miRNA processing); GO:0070877(cellular_component:microprocessor complex); GO:0042802(molecular_function:identical protein binding); GO:0020037(molecular_function:heme binding); GO:0003723(molecular_function:RNA binding)	K18419	DCGR8		ENOG410XS9I(S:Function unknown)	ENOG410XS9I(DiGeorge syndrome critical region gene 8)	PF00035.27(dsrm:Double-stranded RNA binding motif)	sp|Q8WYQ5|DGCR8_HUMAN(Microprocessor complex subunit DGCR8 OS=Homo sapiens OX=9606 GN=DGCR8 PE=1 SV=1)	118274950
gene-LOC118278013	LOC118278013	piggyBac transposable element-derived protein 2-like	1902	0.41227	-1.27834	1.77395e-15	2.50063e-14	yes	down	XP_030038810.1(piggyBac transposable element-derived protein 4-like [Manduca sexta])	GO:0016021(cellular_component:integral component of membrane)				ENOG4110JK7(S:Function unknown); ENOG410ZDPG(S:Function unknown); ENOG410XVJ3(S:Function unknown)	ENOG4110JK7(Retrotransposon protein); ENOG410ZDPG(piggyBac transposable element derived); ENOG410XVJ3(piggyBac transposable element derived)	PF13843.7(DDE_Tnp_1_7:Transposase IS4)	sp|Q6P3X8|PGBD2_HUMAN(PiggyBac transposable element-derived protein 2 OS=Homo sapiens OX=9606 GN=PGBD2 PE=2 SV=1)	118278013
gene-LOC118280565	LOC118280565	uncharacterized LOC118280565	3407	11.3841	3.50895	0.012067	0.038275	yes	up	XP_030039061.1(uncharacterized protein LOC115454472 [Manduca sexta])					ENOG410ZKBJ(S:Function unknown); ENOG41129R1(S:Function unknown)	ENOG410ZKBJ(-); ENOG41129R1(-)			118280565
gene-LOC118264314	LOC118264314	probable chitinase 10, transcript variant X1	2969	0.141257	-2.82361	4.66746e-12	5.12908e-11	yes	down	XP_022830574.1(probable chitinase 10 [Spodoptera litura])	GO:0005576(cellular_component:extracellular region); GO:0005975(biological_process:carbohydrate metabolic process); GO:0008061(molecular_function:chitin binding); GO:0004553(molecular_function:hydrolase activity, hydrolyzing O-glycosyl compounds)	K01183	E3.2.1.14	map00520(Amino sugar and nucleotide sugar metabolism)	COG3325(G:Carbohydrate transport and metabolism)	COG3325(chitinase)	PF00704.29(Glyco_hydro_18:Glycosyl hydrolases family 18); PF01607.25(CBM_14:Chitin binding Peritrophin-A domain)	sp|Q9W5U2|CHI10_DROME(Probable chitinase 10 OS=Drosophila melanogaster OX=7227 GN=Cht10 PE=2 SV=2)	118264314
gene-LOC118261911	LOC118261911	uncharacterized LOC118261911, transcript variant X1	2589	2.64283	1.40208	6.6745e-07	4.66892e-06	yes	up	XP_022834243.1(uncharacterized protein LOC111361991 [Spodoptera litura])	GO:0016021(cellular_component:integral component of membrane)	K07955	ARL8		ENOG410XNUK(S:Function unknown); ENOG410Y31X(S:Function unknown); ENOG410Y504(S:Function unknown)	ENOG410XNUK(ADP-ribosylation factor-like); ENOG410Y31X(-); ENOG410Y504(Pfam:TFIIIC_subunit)	PF03281.15(Mab-21:Mab-21 protein)		118261911
gene-LOC118273561	LOC118273561	uncharacterized LOC118273561	672	2.87359	1.52285	0.00226339	0.00883822	yes	up	XP_022815667.1(uncharacterized protein LOC111348954 [Spodoptera litura])	GO:0016021(cellular_component:integral component of membrane)				ENOG4111D5H(S:Function unknown); ENOG4111571(S:Function unknown); ENOG41117GN(S:Function unknown)	ENOG4111D5H(-); ENOG4111571(-); ENOG41117GN(-)			118273561
gene-LOC118270192	LOC118270192	uncharacterized LOC118270192	8409	2.69894	1.43239	0.010693	0.0345142	yes	up	XP_022827217.1(uncharacterized protein LOC111356963 [Spodoptera litura])	GO:0004252(molecular_function:serine-type endopeptidase activity)				ENOG4111DK9(S:Function unknown); ENOG4111BRG(S:Function unknown)	ENOG4111DK9(Trypsin); ENOG4111BRG(Trypsin)	PF00089.27(Trypsin:Trypsin); PF03761.16(DUF316:Nematode trypsin-6-like family)	sp|O13061|VSPB_TRIGA(Snake venom serine protease 2B OS=Trimeresurus gramineus OX=8767 GN=TLG2B PE=2 SV=1)	118270192
gene-LOC118271040	LOC118271040	dynein heavy chain 1, axonemal-like, transcript variant X2	12642	2.80244	1.48668	6.32625e-06	3.94587e-05	yes	up	XP_022823491.1(dynein heavy chain 1, axonemal-like [Spodoptera litura])		K10408	DNAH	map05016(Huntington disease)	COG5245(Z:Cytoskeleton)	COG5245(heavy chain)	PF12774.8(AAA_6:Hydrolytic ATP binding site of dynein motor region); PF08393.14(DHC_N2:Dynein heavy chain, N-terminal region 2); PF18199.2(Dynein_C:Dynein heavy chain C-terminal domain); PF12780.8(AAA_8:P-loop containing dynein motor region D4); PF12781.8(AAA_9:ATP-binding dynein motor region); PF12775.8(AAA_7:P-loop containing dynein motor region); PF18198.2(AAA_lid_11:Dynein heavy chain AAA lid…	sp|E9Q8T7|DYH1_MOUSE(Dynein heavy chain 1, axonemal OS=Mus musculus OX=10090 GN=Dnah1 PE=1 SV=1)	118271040
gene-LOC118266742	LOC118266742	mucin-5AC-like	4105	2.43102	1.28156	3.79377e-100	3.35787e-98	yes	up	XP_022819559.1(mucin-5AC [Spodoptera litura])					ENOG4111TQF(S:Function unknown)	ENOG4111TQF(VWC)	PF00093.19(VWC:von Willebrand factor type C domain); PF12714.8(TILa:TILa domain)	sp|Q3U492|KCP_MOUSE(Kielin/chordin-like protein OS=Mus musculus OX=10090 GN=Kcp PE=1 SV=2)	118266742
gene-LOC118265688	LOC118265688	EF-hand domain-containing family member B-like	1767	0.498231	-1.00511	0.00131366	0.00544158	yes	down	XP_022834049.1(EF-hand domain-containing family member B [Spodoptera litura])					ENOG410XTFI(S:Function unknown)	ENOG410XTFI(EF-hand domain family, member B)			118265688
gene-LOC118268300	LOC118268300	venom allergen 5.02-like	969	0.0475494	-4.39443	0.00435479	0.0156959	yes	down	XP_022825449.1(venom allergen 5-like [Spodoptera litura])	GO:0005576(cellular_component:extracellular region)	K19919	CRISP		COG2340(S:Function unknown)	COG2340(Scp-like extracellular)	PF00188.27(CAP:Cysteine-rich secretory protein family)	sp|B2MVK7|VA5_RHYBR(Venom allergen 5 OS=Rhynchium brunneum OX=522437 PE=2 SV=1)	118268300
gene-LOC118280768	LOC118280768	uncharacterized LOC118280768	9776	9.05757	3.17912	1.99607e-11	2.10974e-10	yes	up	XP_022836900.1(vitellogenin-like [Spodoptera litura])	GO:0005319(molecular_function:lipid transporter activity); GO:0003676(molecular_function:nucleic acid binding)				ENOG4110M1Q(S:Function unknown)	ENOG4110M1Q(Vitellogenin)	PF01347.23(Vitellogenin_N:Lipoprotein amino terminal region); PF09172.12(DUF1943:Domain of unknown function (DUF1943)); PF00094.26(VWD:von Willebrand factor type D domain)	sp|Q27309|VIT_BOMMO(Vitellogenin OS=Bombyx mori OX=7091 GN=VG PE=1 SV=1)	118280768
gene-LOC118272808	LOC118272808	uncharacterized LOC118272808	438	0.117354	-3.09106	1.33856e-259	4.70701e-257	yes	down										118272808
gene-LOC118267248	LOC118267248	uncharacterized LOC118267248, transcript variant X1	2669	0.41567	-1.26649	1.70681e-05	9.9853e-05	yes	down	XP_022820203.1(uncharacterized protein LOC111352095 isoform X1 [Spodoptera litura])					ENOG4111H1B(S:Function unknown)	ENOG4111H1B(Low-density lipoprotein receptor domain class A)	PF00057.19(Ldl_recept_a:Low-density lipoprotein receptor domain class A); PF01683.19(EB:EB module)		118267248
gene-LOC118279194	LOC118279194	leukocyte elastase inhibitor-like	1839	0.491974	-1.02335	7.34629e-08	5.70983e-07	yes	down	XP_022837303.1(serpin B4-like [Spodoptera litura])	GO:0005615(cellular_component:extracellular space)				COG4826(S:Function unknown)	COG4826(-)	PF00079.21(Serpin:Serpin (serine protease inhibitor))	sp|Q0E8C8|SP77B_DROME(Serine protease inhibitor 77Ba OS=Drosophila melanogaster OX=7227 GN=Spn77Ba PE=2 SV=1)	118279194
gene-LOC118280408	LOC118280408	uncharacterized LOC118280408	1125	0.388642	-1.36349	1.00194e-13	1.23801e-12	yes	down	XP_022824149.1(uncharacterized protein LOC111354791 [Spodoptera litura])					ENOG4110QNX(S:Function unknown); ENOG4111D85(S:Function unknown); ENOG4110SWG(S:Function unknown); ENOG41117EJ(S:Function unknown); ENOG4110RAB(S:Function unknown); ENOG410ZXRB(S:Function unknown); ENOG4110TA8(S:Function unknown); ENOG41116VA(S:Function unknown); ENOG4110RR6(S:Function unknown)	ENOG4110QNX(-); ENOG4111D85(-); ENOG4110SWG(-); ENOG41117EJ(-); ENOG4110RAB(-); ENOG410ZXRB(Family with sequence similarity 126, member); ENOG4110TA8(-); ENOG41116VA(-); ENOG4110RR6(-)	PF15868.6(MBF2:Transcription activator MBF2)		118280408
gene-LOC118265164	LOC118265164	uncharacterized LOC118265164, transcript variant X1	754	2.37251	1.24641	0.000200905	0.000985291	yes	up	PCG69762.1(hypothetical protein B5V51_3709 [Heliothis virescens])					ENOG410Y7Q4(S:Function unknown); COG1524(S:Function unknown)	ENOG410Y7Q4(-); COG1524(type i phosphodiesterase nucleotide pyrophosphatase)			118265164
gene-LOC118281826	LOC118281826	V-type proton ATPase subunit H, transcript variant X1	2219	0.41372	-1.27327	1.78268e-33	5.20055e-32	yes	down	XP_022822591.1(V-type proton ATPase subunit H isoform X1 [Spodoptera litura])	GO:0000221(cellular_component:vacuolar proton-transporting V-type ATPase, V1 domain); GO:0046961(molecular_function:proton-transporting ATPase activity, rotational mechanism)	K02144	ATPeV1H	map05152(Tuberculosis); map05165(Human papillomavirus infection); map00190(Oxidative phosphorylation); map05323(Rheumatoid arthritis); map05120(Epithelial cell signaling in Helicobacter pylori infection); map04145(Phagosome); map04150(mTOR signaling pathway); map04142(Lysosome); map04721(Synaptic vesicle cycle); map05110(Vibrio cholerae infection)	COG5231(C:Energy production and conversion)	COG5231(subunit (H)	PF03224.15(V-ATPase_H_N:V-ATPase subunit H); PF11698.9(V-ATPase_H_C:V-ATPase subunit H); PF04826.14(Arm_2:Armadillo-like)	sp|Q9U5N0|VATH_MANSE(V-type proton ATPase subunit H OS=Manduca sexta OX=7130 PE=2 SV=1)	118281826
gene-LOC118263504	LOC118263504	uncharacterized LOC118263504	600	2.67009	1.41689	1.36608e-08	1.14156e-07	yes	up	AAP69838.1(gallerimycin [Spodoptera frugiperda])					ENOG4111BAQ(S:Function unknown)	ENOG4111BAQ(-)			118263504
gene-LOC118273065	LOC118273065	trifunctional enzyme subunit alpha, mitochondrial-like	2823	0.322126	-1.6343	0	0	yes	down	XP_022820345.1(trifunctional enzyme subunit alpha, mitochondrial [Spodoptera litura])	GO:0004300(molecular_function:enoyl-CoA hydratase activity); GO:0003857(molecular_function:3-hydroxyacyl-CoA dehydrogenase activity); GO:0006635(biological_process:fatty acid beta-oxidation); GO:0016507(cellular_component:mitochondrial fatty acid beta-oxidation multienzyme complex)	K07515	HADHA	map00310(Lysine degradation); map00640(Propanoate metabolism); map00062(Fatty acid elongation); map00650(Butanoate metabolism); map00380(Tryptophan metabolism); map00071(Fatty acid degradation); map00280(Valine, leucine and isoleucine degradation); map00410(beta-Alanine metabolism)	COG1250(E:Amino acid transport and metabolism)	COG1250(decarboxylase)	PF02737.19(3HCDH_N:3-hydroxyacyl-CoA dehydrogenase, NAD binding domain); PF00378.21(ECH_1:Enoyl-CoA hydratase/isomerase); PF00725.23(3HCDH:3-hydroxyacyl-CoA dehydrogenase, C-terminal domain); PF16113.6(ECH_2:Enoyl-CoA hydratase/isomerase)	sp|Q8BMS1|ECHA_MOUSE(Trifunctional enzyme subunit alpha, mitochondrial OS=Mus musculus OX=10090 GN=Hadha PE=1 SV=1)	118273065
gene-LOC118269582	LOC118269582	protein artichoke-like, transcript variant X1	4989	0.366357	-1.44868	1.68771e-06	1.13015e-05	yes	down	XP_022825790.1(protein artichoke [Spodoptera litura])	GO:0016021(cellular_component:integral component of membrane)				COG4886(S:Function unknown)	COG4886(leucine Rich Repeat)	PF13855.7(LRR_8:Leucine rich repeat); PF12799.8(LRR_4:Leucine Rich repeats (2 copies)); PF13306.7(LRR_5:BspA type Leucine rich repeat region (6 copies)); PF14580.7(LRR_9:Leucine-rich repeat)	sp|Q6K7R2|PIRL6_ORYSJ(Plant intracellular Ras-group-related LRR protein 6 OS=Oryza sativa subsp. japonica OX=39947 GN=IRL6 PE=2 SV=1)	118269582
gene-LOC118271879	LOC118271879	U1 small nuclear ribonucleoprotein 70 kDa-like, transcript variant X1	1477	0.185722	-2.42878	0.0101229	0.0329026	yes	down	XP_022823152.1(serine/threonine-protein kinase fray2-like isoform X1 [Spodoptera litura])					ENOG4110QQI(S:Function unknown)	ENOG4110QQI(-)	PF01826.18(TIL:Trypsin Inhibitor like cysteine rich domain)		118271879
gene-LOC118279309	LOC118279309	lysozyme-like	1029	0.464625	-1.10586	4.17534e-52	1.86046e-50	yes	down	AKJ54523.1(lysozyme-like protein 1 [Spodoptera exigua])		K01185	E3.2.1.17		ENOG4111QHM(G:Carbohydrate transport and metabolism); COG4886(S:Function unknown); ENOG410ZG9G(S:Function unknown)	ENOG4111QHM(those in tissues and body fluids are associated with the monocyte- macrophage system and enhance the activity of immunoagents); COG4886(leucine Rich Repeat); ENOG410ZG9G(lysozyme)-like)	PF00062.21(Lys:C-type lysozyme/alpha-lactalbumin family)	sp|P48816|LYS_BOMMO(Lysozyme OS=Bombyx mori OX=7091 PE=1 SV=1)	118279309
gene-LOC118261903	LOC118261903	decaprenyl-diphosphate synthase subunit 2-like	3812	0.390136	-1.35795	6.12036e-09	5.29468e-08	yes	down	XP_022816493.1(decaprenyl-diphosphate synthase subunit 2 [Spodoptera litura])	GO:0016740(molecular_function:transferase activity); GO:0008299(biological_process:isoprenoid biosynthetic process)	K12505	PDSS2	map00900(Terpenoid backbone biosynthesis)	COG0142(H:Coenzyme transport and metabolism)	COG0142(synthase)	PF00348.18(polyprenyl_synt:Polyprenyl synthetase)	sp|Q86YH6|DLP1_HUMAN(Decaprenyl-diphosphate synthase subunit 2 OS=Homo sapiens OX=9606 GN=PDSS2 PE=1 SV=2)	118261903
gene-LOC118266115	LOC118266115	putative glycerol kinase 5	3506	0.495299	-1.01363	1.14377e-95	9.85539e-94	yes	down	XP_022816003.1(putative glycerol kinase 5 [Spodoptera litura])	GO:0016773(molecular_function:phosphotransferase activity, alcohol group as acceptor); GO:0016301(molecular_function:kinase activity); GO:0005975(biological_process:carbohydrate metabolic process)	K19583	GK5		COG0554(S:Function unknown)	COG0554(-)	PF02782.17(FGGY_C:FGGY family of carbohydrate kinases, C-terminal domain); PF00370.22(FGGY_N:FGGY family of carbohydrate kinases, N-terminal domain)	sp|Q08D86|GLPK5_BOVIN(Putative glycerol kinase 5 OS=Bos taurus OX=9913 GN=GK5 PE=2 SV=1)	118266115
gene-LOC118268782	LOC118268782	THO complex subunit 4-like	1435	0.488032	-1.03495	5.33003e-17	8.22645e-16	yes	down	XP_022837996.1(THO complex subunit 4 [Spodoptera litura])	GO:0003723(molecular_function:RNA binding)	K12881	THOC4, ALY	map03013(RNA transport); map03015(mRNA surveillance pathway); map05168(Herpes simplex virus 1 infection); map03040(Spliceosome)	ENOG4111JAW(S:Function unknown)	ENOG4111JAW(Polymerase (DNA-directed), delta interacting protein 3)	PF00076.23(RRM_1:RNA recognition motif. (a.k.a. RRM, RBD, or RNP domain)); PF13865.7(FoP_duplication:C-terminal duplication domain of Friend of PRMT1)	sp|Q6GLW1|THO4B_XENLA(THO complex subunit 4-B OS=Xenopus laevis OX=8355 GN=alyref-b PE=2 SV=1)	118268782
gene-LOC118281479	LOC118281479	putative nuclease HARBI1	1515	23.77	4.57107	4.07474e-11	4.18771e-10	yes	up	XP_022823108.1(putative nuclease HARBI1 [Spodoptera litura])		K23222	HARBI1		ENOG411206Y(S:Function unknown)	ENOG411206Y(transposon protein)	PF13359.7(DDE_Tnp_4:DDE superfamily endonuclease); PF04827.15(Plant_tran:Plant transposon protein)	sp|Q6AZB8|HARB1_DANRE(Putative nuclease HARBI1 OS=Danio rerio OX=7955 GN=harbi1 PE=2 SV=1)	118281479
gene-LOC118269964	LOC118269964	scavenger receptor class B member 1-like, transcript variant X1	1842	0.452547	-1.14386	0.000680005	0.00300324	yes	down	XP_022827440.1(scavenger receptor class B member 1-like [Spodoptera litura])	GO:0016021(cellular_component:integral component of membrane)	K13885	SCARB1	map04979(Cholesterol metabolism); map05160(Hepatitis C); map04976(Bile secretion); map04977(Vitamin digestion and absorption); map04975(Fat digestion and absorption); map04925(Aldosterone synthesis and secretion); map04927(Cortisol synthesis and secretion); map04145(Phagosome); map04913(Ovarian steroidogenesis); map04934(Cushing syndrome)	ENOG410XS17(U:Intracellular trafficking, secretion, and vesicular transport)	ENOG410XS17(scavenger receptor class B, member)	PF01130.22(CD36:CD36 family)	sp|Q61009|SCRB1_MOUSE(Scavenger receptor class B member 1 OS=Mus musculus OX=10090 GN=Scarb1 PE=1 SV=1)	118269964
gene-LOC118281691	LOC118281691	cytadherence high molecular weight protein 3-like	2016	0.20282	-2.30173	7.19778e-52	3.18538e-50	yes	down	XP_022814930.1(uncharacterized protein LOC111348520 [Spodoptera litura])	GO:0042302(molecular_function:structural constituent of cuticle)				ENOG4111I81(S:Function unknown)	ENOG4111I81(Insect cuticle protein)	PF00379.24(Chitin_bind_4:Insect cuticle protein)		118281691
gene-LOC118271768	LOC118271768	uncharacterized LOC118271768	2892	3.10343	1.63387	0.000154875	0.000777425	yes	up	XP_022822739.1(uncharacterized protein LOC111353794 [Spodoptera litura])					ENOG4111F5P(S:Function unknown)	ENOG4111F5P(asteroid homolog 1 (Drosophila))			118271768
gene-LOC118275395	LOC118275395	alanine--tRNA ligase, mitochondrial-like, transcript variant X2	6840	2.05495	1.03911	1.02038e-23	2.10398e-22	yes	up	XP_022817896.1(alanine--tRNA ligase, mitochondrial [Spodoptera litura])	GO:0005737(cellular_component:cytoplasm); GO:0004813(molecular_function:alanine-tRNA ligase activity); GO:0000049(molecular_function:tRNA binding); GO:0008270(molecular_function:zinc ion binding); GO:0006419(biological_process:alanyl-tRNA aminoacylation); GO:0005524(molecular_function:ATP binding)	K01872	AARS, alaS	map00970(Aminoacyl-tRNA biosynthesis)	COG0013(J:Translation, ribosomal structure and biogenesis)	COG0013(Catalyzes the attachment of alanine to tRNA(Ala) in a two-step reaction alanine is first activated by ATP to form Ala- AMP and then transferred to the acceptor end of tRNA(Ala). Also edits incorrectly charged Ser-tRNA(Ala) and Gly-tRNA(Ala) via its editing domain (By similarity))	PF01411.20(tRNA-synt_2c:tRNA synthetases class II (A)); PF07973.15(tRNA_SAD:Threonyl and Alanyl tRNA synthetase second additional domain)	sp|Q9VRJ1|SYAM_DROME(Alanine--tRNA ligase, mitochondrial OS=Drosophila melanogaster OX=7227 GN=AlaRS-m PE=2 SV=1)	118275395
gene-LOC118264308	LOC118264308	probable chitinase 10	4672	0.21438	-2.22176	0.00607767	0.0210927	yes	down	XP_022830574.1(probable chitinase 10 [Spodoptera litura])	GO:0005576(cellular_component:extracellular region); GO:0005975(biological_process:carbohydrate metabolic process); GO:0008061(molecular_function:chitin binding); GO:0004553(molecular_function:hydrolase activity, hydrolyzing O-glycosyl compounds)	K01183	E3.2.1.14	map00520(Amino sugar and nucleotide sugar metabolism)	COG3325(G:Carbohydrate transport and metabolism)	COG3325(chitinase)	PF00704.29(Glyco_hydro_18:Glycosyl hydrolases family 18); PF01607.25(CBM_14:Chitin binding Peritrophin-A domain)	sp|Q9W5U2|CHI10_DROME(Probable chitinase 10 OS=Drosophila melanogaster OX=7227 GN=Cht10 PE=2 SV=2)	118264308
gene-LOC118272366	LOC118272366	cuticle protein 16.5-like	969	0.0106519	-6.55274	2.05428e-116	2.26511e-114	yes	down	NP_001166769.1(cuticular protein hypothetical 8 precursor [Bombyx mori])					ENOG4110R6G(S:Function unknown); ENOG4110QFD(S:Function unknown)	ENOG4110R6G(-); ENOG4110QFD(-)	PF04527.13(Retinin_C:Drosophila Retinin like protein)		118272366
gene-LOC118265721	LOC118265721	uncharacterized LOC118265721, transcript variant X3	1848	0.392221	-1.35026	1.12591e-40	3.88573e-39	yes	down	XP_022820378.1(uncharacterized protein LOC111352141 isoform X2 [Spodoptera litura])					ENOG410YKCN(S:Function unknown); ENOG4111746(S:Function unknown)	ENOG410YKCN(Ecdysteroid 22-kinase); ENOG4111746(Pfam:DUF227)	PF02958.21(EcKinase:Ecdysteroid kinase); PF07914.12(DUF1679:Protein of unknown function (DUF1679)); PF01636.24(APH:Phosphotransferase enzyme family)		118265721
gene-LOC118265676	LOC118265676	sporozoite surface protein 2-like, transcript variant X2	894	0.373532	-1.4207	0.0146445	0.0451622	yes	down	XP_022821354.1(GATA zinc finger domain-containing protein 15-like isoform X6 [Spodoptera litura])									118265676
gene-LOC118264141	LOC118264141	solute carrier family 23 member 2-like, transcript variant X1	2116	0.174587	-2.51798	0	0	yes	down	XP_022831309.1(solute carrier family 23 member 2 isoform X1 [Spodoptera litura])	GO:0022857(molecular_function:transmembrane transporter activity); GO:0016021(cellular_component:integral component of membrane)	K14611	SLC23A1, SVCT1	map04977(Vitamin digestion and absorption)	COG2233(F:Nucleotide transport and metabolism)	COG2233(permease)	PF00860.21(Xan_ur_permease:Permease family); PF05529.13(Bap31:Bap31/Bap29 transmembrane region)	sp|Q9EPR4|S23A2_MOUSE(Solute carrier family 23 member 2 OS=Mus musculus OX=10090 GN=Slc23a2 PE=1 SV=2)	118264141
gene-LOC118266020	LOC118266020	chaoptin-like	4052	4.4681	2.15966	4.88838e-25	1.06182e-23	yes	up	XP_022825181.1(protein artichoke-like [Spodoptera litura])	GO:0016021(cellular_component:integral component of membrane)						PF13855.7(LRR_8:Leucine rich repeat); PF12799.8(LRR_4:Leucine Rich repeats (2 copies)); PF00560.34(LRR_1:Leucine Rich Repeat); PF14580.7(LRR_9:Leucine-rich repeat)		118266020
gene-LOC118269141	LOC118269141	dual oxidase-like, transcript variant X1	5425	0.176003	-2.50633	2.43077e-30	6.4942e-29	yes	down	XP_022813998.1(dual oxidase isoform X1 [Spodoptera litura])	GO:0020037(molecular_function:heme binding); GO:0050665(biological_process:hydrogen peroxide biosynthetic process); GO:0016021(cellular_component:integral component of membrane); GO:0016174(molecular_function:NAD(P)H oxidase activity); GO:0006979(biological_process:response to oxidative stress); GO:0005509(molecular_function:calcium ion binding); GO:0004601(molecular_function:peroxidase activity)	K13411	DUOX, THOX	map04013(MAPK signaling pathway - fly); map04624(Toll and Imd signaling pathway)	ENOG410XNZY(U:Intracellular trafficking, secretion, and vesicular transport)	ENOG410XNZY(NADPH Oxidase)	PF03098.16(An_peroxidase:Animal haem peroxidase); PF08030.13(NAD_binding_6:Ferric reductase NAD binding domain); PF01794.20(Ferric_reduct:Ferric reductase like transmembrane component); PF08022.13(FAD_binding_8:FAD-binding domain); PF13499.7(EF-hand_7:EF-hand domain pair); PF00036.33(EF-hand_1:EF hand); PF13405.7(EF-hand_6:EF-hand domain); PF13202.7(EF-hand_5:EF hand); PF13833.7(EF-hand_8:EF-hand…	sp|Q9VQH2|DUOX_DROME(Dual oxidase OS=Drosophila melanogaster OX=7227 GN=Duox PE=1 SV=2)	118269141
gene-LOC118271655	LOC118271655	5'-nucleotidase domain-containing protein 3-like, transcript variant X1	3345	2.33781	1.22516	5.1506e-89	4.16239e-87	yes	up	XP_022821721.1(5'-nucleotidase domain-containing protein 3 [Spodoptera litura])	GO:0004521(molecular_function:endoribonuclease activity)				ENOG410XT8W(S:Function unknown); COG1241(L:Replication, recombination and repair)	ENOG410XT8W(5-nucleotidase domain containing); COG1241(dna replication licensing factor)	PF05761.15(5_nucleotid:5' nucleotidase family); PF13419.7(HAD_2:Haloacid dehalogenase-like hydrolase)	sp|Q6GN91|NT5D3_XENLA(5'-nucleotidase domain-containing protein 3 OS=Xenopus laevis OX=8355 GN=nt5dc3 PE=2 SV=1)	118271655
gene-LOC118272627	LOC118272627	methanethiol oxidase-like	1819	0.46222	-1.11335	2.91821e-59	1.48316e-57	yes	down	XP_022830268.1(selenium-binding protein 1-A [Spodoptera litura])	GO:0008430(molecular_function:selenium binding)	K17285	SELENBP1	map00920(Sulfur metabolism)	ENOG410XP4F(S:Function unknown)	ENOG410XP4F(selenium-binding protein)	PF05694.12(SBP56:56kDa selenium binding protein (SBP56))	sp|Q52KZ7|SBP1A_XENLA(Methanethiol oxidase OS=Xenopus laevis OX=8355 GN=selenbp1-a PE=2 SV=1)	118272627
gene-LOC118279682	LOC118279682	uncharacterized LOC118279682	1104	4.77048	2.25413	1.51945e-08	1.26243e-07	yes	up										118279682
gene-LOC118276120	LOC118276120	piggyBac transposable element-derived protein 4-like, transcript variant X1	3067	2.40841	1.26808	0.00588056	0.0205016	yes	up	XP_028042924.1(uncharacterized protein LOC114252592 isoform X1 [Bombyx mandarina])					ENOG410XVJ3(S:Function unknown); ENOG410XP35(S:Function unknown)	ENOG410XVJ3(piggyBac transposable element derived 4); ENOG410XP35(PiggyBac transposable element derived 5)	PF13843.7(DDE_Tnp_1_7:Transposase IS4)	sp|Q96DM1|PGBD4_HUMAN(PiggyBac transposable element-derived protein 4 OS=Homo sapiens OX=9606 GN=PGBD4 PE=2 SV=3)	118276120
gene-LOC118277355	LOC118277355	uncharacterized LOC118277355	2003	2.75559	1.46236	1.10659e-07	8.40992e-07	yes	up	XP_022815202.1(uncharacterized protein LOC111348675 [Spodoptera litura])					ENOG4111QUW(S:Function unknown); ENOG41125CP(S:Function unknown); ENOG4112150(S:Function unknown); ENOG4111KSQ(S:Function unknown)	ENOG4111QUW(protein Hydra magnipapillata); ENOG41125CP(-); ENOG4112150(-); ENOG4111KSQ(-)	PF12762.8(DDE_Tnp_IS1595:ISXO2-like transposase domain)		118277355
gene-LOC118268804	LOC118268804	enolase-like	1514	0.472243	-1.0824	8.33488e-86	6.49372e-84	yes	down	XP_022814101.1(enolase isoform X1 [Spodoptera litura])	GO:0000015(cellular_component:phosphopyruvate hydratase complex); GO:0000287(molecular_function:magnesium ion binding); GO:0004634(molecular_function:phosphopyruvate hydratase activity); GO:0006096(biological_process:glycolytic process)	K01689	ENO, eno	map03018(RNA degradation); map00010(Glycolysis / Gluconeogenesis); map04066(HIF-1 signaling pathway)	COG0148(G:Carbohydrate transport and metabolism)	COG0148(Catalyzes the reversible conversion of 2- phosphoglycerate into phosphoenolpyruvate. It is essential for the degradation of carbohydrates via glycolysis (By similarity))	PF00113.23(Enolase_C:Enolase, C-terminal TIM barrel domain); PF03952.17(Enolase_N:Enolase, N-terminal domain); PF13378.7(MR_MLE_C:Enolase C-terminal domain-like); PF07476.12(MAAL_C:Methylaspartate ammonia-lyase C-terminus)	sp|P15007|ENO_DROME(Enolase OS=Drosophila melanogaster OX=7227 GN=Eno PE=1 SV=2)	118268804
gene-LOC118278544	LOC118278544	uncharacterized LOC118278544	557	0.480391	-1.05772	0.0153198	0.0470107	yes	down										118278544
gene-LOC118269615	LOC118269615	uncharacterized LOC118269615	386	0.274946	-1.86278	0.0113969	0.0363442	yes	down										118269615
gene-LOC118269777	LOC118269777	venom peptide BmKAPI-like	681	3.42079	1.77433	0.00266782	0.0102242	yes	up	XP_022826229.1(venom peptide BmKAPI-like [Spodoptera litura])					COG4826(O:Posttranslational modification, protein turnover, chaperones); ENOG410Y2QH(S:Function unknown)	COG4826(serine-type endopeptidase inhibitor activity); ENOG410Y2QH(Trypsin Inhibitor like cysteine rich domain)	PF01826.18(TIL:Trypsin Inhibitor like cysteine rich domain)		118269777
gene-LOC118275134	LOC118275134	uncharacterized LOC118275134	1003	0.162189	-2.62425	1.49219e-05	8.79694e-05	yes	down	XP_022822490.1(uncharacterized protein LOC111353594 [Spodoptera litura])									118275134
gene-LOC118277775	LOC118277775		1039	0.255405	-1.96914	0.000638993	0.00283388	yes	down	AIH07590.1(glutathione S-transferase epsilon 15 [Spodoptera litura])	GO:0016740(molecular_function:transferase activity); GO:0004364(molecular_function:glutathione transferase activity)	K00799	GST, gst	map00480(Glutathione metabolism); map05204(Chemical carcinogenesis); map00983(Drug metabolism - other enzymes); map00982(Drug metabolism - cytochrome P450); map00980(Metabolism of xenobiotics by cytochrome P450); map05200(Pathways in cancer); map05418(Fluid shear stress and atherosclerosis); map05225(Hepatocellular carcinoma); map04212(Longevity regulating pathway - worm); map01524(Platinum drug …	COG0625(O:Posttranslational modification, protein turnover, chaperones)	COG0625(glutathione Stransferase)		sp|P46430|GSTT1_MANSE(Glutathione S-transferase 1 OS=Manduca sexta OX=7130 GN=GST1 PE=2 SV=1)	118277775
gene-LOC118277774	LOC118277774		1066	0.446594	-1.16296	1.10213e-27	2.66044e-26	yes	down	AIH07590.1(glutathione S-transferase epsilon 15 [Spodoptera litura])	GO:0016740(molecular_function:transferase activity); GO:0004364(molecular_function:glutathione transferase activity)	K00799	GST, gst	map00480(Glutathione metabolism); map05204(Chemical carcinogenesis); map00983(Drug metabolism - other enzymes); map00982(Drug metabolism - cytochrome P450); map00980(Metabolism of xenobiotics by cytochrome P450); map05200(Pathways in cancer); map05418(Fluid shear stress and atherosclerosis); map05225(Hepatocellular carcinoma); map04212(Longevity regulating pathway - worm); map01524(Platinum drug …	COG0625(O:Posttranslational modification, protein turnover, chaperones)	COG0625(glutathione Stransferase)		sp|P46430|GSTT1_MANSE(Glutathione S-transferase 1 OS=Manduca sexta OX=7130 GN=GST1 PE=2 SV=1)	118277774
gene-LOC118263312	LOC118263312	28S ribosomal protein S27, mitochondrial-like	1489	2.03375	1.02414	1.89317e-08	1.56096e-07	yes	up	XP_022829092.1(28S ribosomal protein S27, mitochondrial, partial [Spodoptera litura])		K17406	MRPS27		ENOG4110AQE(S:Function unknown)	ENOG4110AQE(Mitochondrial ribosomal protein S27)	PF10037.10(MRP-S27:Mitochondrial 28S ribosomal protein S27)	sp|Q32PI8|RT27_BOVIN(28S ribosomal protein S27, mitochondrial OS=Bos taurus OX=9913 GN=MRPS27 PE=1 SV=1)	118263312
gene-LOC118268862	LOC118268862	NFX1-type zinc finger-containing protein 1-like, transcript variant X1	7833	2.03202	1.02291	5.98803e-49	2.49712e-47	yes	up	XP_022837763.1(NFX1-type zinc finger-containing protein 1-like [Spodoptera litura])	GO:0003700(molecular_function:transcription factor activity, sequence-specific DNA binding); GO:0004252(molecular_function:serine-type endopeptidase activity); GO:0005634(cellular_component:nucleus); GO:0008270(molecular_function:zinc ion binding)				COG1112(L:Replication, recombination and repair); COG2801(L:Replication, recombination and repair)	COG1112(Helicase); COG2801(Retrotransposon protein)	PF13087.7(AAA_12:AAA domain); PF13086.7(AAA_11:AAA domain); PF13245.7(AAA_19:AAA domain); PF13604.7(AAA_30:AAA domain)	sp|Q9P2E3|ZNFX1_HUMAN(NFX1-type zinc finger-containing protein 1 OS=Homo sapiens OX=9606 GN=ZNFX1 PE=2 SV=2)	118268862
gene-LOC118265064	LOC118265064	DNA translocase FtsK-like, transcript variant X1	1342	0.027535	-5.18259	8.7272e-06	5.34603e-05	yes	down	XP_022815138.1(uncharacterized protein LOC111348636 [Spodoptera litura])	GO:0042302(molecular_function:structural constituent of cuticle)				ENOG4111QXK(S:Function unknown)	ENOG4111QXK(Cuticular protein)	PF00379.24(Chitin_bind_4:Insect cuticle protein)		118265064
gene-LOC118275806	LOC118275806	ABC transporter A family member 3-like, transcript variant X1	5685	60.8976	5.92831	5.06901e-249	1.57031e-246	yes	up	XP_022821324.1(ABC transporter A family member 3-like [Spodoptera litura])	GO:0042626(molecular_function:ATPase activity, coupled to transmembrane movement of substances); GO:0016021(cellular_component:integral component of membrane); GO:0016887(molecular_function:ATPase activity); GO:0005524(molecular_function:ATP binding)	K05643	ABCA3	map02010(ABC transporters)	COG1131(S:Function unknown)	COG1131(-)	PF00005.28(ABC_tran:ABC transporter)	sp|Q9BZC7|ABCA2_HUMAN(ATP-binding cassette sub-family A member 2 OS=Homo sapiens OX=9606 GN=ABCA2 PE=1 SV=4)	118275806
gene-LOC118274242	LOC118274242	cytochrome P450 6k1-like	1532	0.232364	-2.10554	0.000883624	0.00381574	yes	down	AFP20612.1(cytochrome CYP324A6, partial [Spodoptera littoralis])	GO:0005506(molecular_function:iron ion binding); GO:0016705(molecular_function:oxidoreductase activity, acting on paired donors, with incorporation or reduction of molecular oxygen); GO:0016021(cellular_component:integral component of membrane); GO:0004497(molecular_function:monooxygenase activity); GO:0020037(molecular_function:heme binding)	K14999	CYP6		COG2124(Q:Secondary metabolites biosynthesis, transport and catabolism)	COG2124(Cytochrome p450)	PF00067.23(p450:Cytochrome P450)	sp|Q964R0|CP6K1_BLAGE(Cytochrome P450 6k1 OS=Blattella germanica OX=6973 GN=CYP6K1 PE=2 SV=1)	118274242
gene-LOC118272090	LOC118272090	glucose-6-phosphate 1-epimerase-like	1108	0.491526	-1.02466	2.06806e-06	1.36725e-05	yes	down	XP_022821879.1(glucose-6-phosphate 1-epimerase [Spodoptera litura])	GO:0005975(biological_process:carbohydrate metabolic process); GO:0030246(molecular_function:carbohydrate binding); GO:0047938(molecular_function:glucose-6-phosphate 1-epimerase activity)	K01792	E5.1.3.15	map00010(Glycolysis / Gluconeogenesis)	COG0676(G:Carbohydrate transport and metabolism)	COG0676(Aldose 1epimerase)	PF01263.21(Aldose_epim:Aldose 1-epimerase)	sp|Q03161|YMY9_YEAST(Glucose-6-phosphate 1-epimerase OS=Saccharomyces cerevisiae (strain ATCC 204508 / S288c) OX=559292 GN=YMR099C PE=1 SV=1)	118272090
gene-LOC118267817	LOC118267817	connectin-like, transcript variant X1	2057	3.1421	1.65173	3.95518e-27	9.30575e-26	yes	up	XP_022826930.1(connectin-like [Spodoptera litura])					COG4886(S:Function unknown)	COG4886(leucine Rich Repeat)	PF13855.7(LRR_8:Leucine rich repeat); PF13306.7(LRR_5:BspA type Leucine rich repeat region (6 copies)); PF12799.8(LRR_4:Leucine Rich repeats (2 copies)); PF14580.7(LRR_9:Leucine-rich repeat)	sp|Q01819|CONN_DROME(Connectin OS=Drosophila melanogaster OX=7227 GN=Con PE=2 SV=2)	118267817
gene-LOC118266849	LOC118266849	SCO-spondin-like	2614	4.63076	2.21125	7.11466e-87	5.57644e-85	yes	up	XP_022819319.1(hemocytin [Spodoptera litura])	GO:0005576(cellular_component:extracellular region); GO:0008061(molecular_function:chitin binding)				ENOG410YCTF(S:Function unknown); ENOG410XNSK(S:Function unknown)	ENOG410YCTF(VWC_def); ENOG410XNSK(oligomeric mucus gel-forming)	PF00094.26(VWD:von Willebrand factor type D domain); PF01826.18(TIL:Trypsin Inhibitor like cysteine rich domain); PF08742.12(C8:C8 domain); PF05375.14(Pacifastin_I:Pacifastin inhibitor (LCMII)); PF07974.14(EGF_2:EGF-like domain)	sp|P98167|SSPO_BOVIN(SCO-spondin OS=Bos taurus OX=9913 GN=SSPO PE=2 SV=2)	118266849
gene-LOC118273836	LOC118273836	ubiquinone biosynthesis protein COQ9-B, mitochondrial-like	1955	2.54126	1.34554	9.2161e-17	1.39919e-15	yes	up	XP_022830308.1(ubiquinone biosynthesis protein COQ9-B, mitochondrial-like isoform X2 [Spodoptera litura])		K23345;K18587	GLMN;COQ9	map05131(Shigellosis)	ENOG410YJ4Z(S:Function unknown); COG5590(S:Function unknown)	ENOG410YJ4Z(Glomulin, FKBP associated protein); COG5590(ubiquinone biosynthesis protein Coq9)	PF08511.12(COQ9:COQ9); PF08568.11(Kinetochor_Ybp2:Uncharacterised protein family, YAP/Alf4/glomulin)	sp|Q8MKN0|COQ9_DROME(Ubiquinone biosynthesis protein COQ9, mitochondrial OS=Drosophila melanogaster OX=7227 GN=Coq9 PE=2 SV=1)	118273836
gene-LOC118277095	LOC118277095	orexin receptor type 1-like, transcript variant X1	1965	0.268588	-1.89653	3.21807e-11	3.34963e-10	yes	down	XP_022833698.1(orexin receptor type 1-like [Spodoptera litura])	GO:0007631(biological_process:feeding behavior); GO:0016021(cellular_component:integral component of membrane); GO:0007218(biological_process:neuropeptide signaling pathway); GO:0016499(molecular_function:orexin receptor activity)	K04239	HCRTR2	map04080(Neuroactive ligand-receptor interaction)	ENOG410XRW9(U:Intracellular trafficking, secretion, and vesicular transport)	ENOG410XRW9(Receptor)	PF00001.22(7tm_1:7 transmembrane receptor (rhodopsin family)); PF10320.10(7TM_GPCR_Srsx:Serpentine type 7TM GPCR chemoreceptor Srsx); PF10328.10(7TM_GPCR_Srx:Serpentine type 7TM GPCR chemoreceptor Srx); PF13853.7(7tm_4:Olfactory receptor)	sp|Q9TUP7|OX2R_CANLF(Orexin receptor type 2 OS=Canis lupus familiaris OX=9615 GN=HCRTR2 PE=1 SV=1)	118277095
gene-LOC118262892	LOC118262892	protein obstructor-E-like	1079	0.378252	-1.40258	4.53783e-15	6.15018e-14	yes	down	TKX27739.1(cuticular protein CPAP3-D2 [Spodoptera litura])	GO:0016021(cellular_component:integral component of membrane); GO:0005576(cellular_component:extracellular region); GO:0008061(molecular_function:chitin binding)				ENOG410ZKXC(S:Function unknown)	ENOG410ZKXC(Chitin binding Peritrophin-A domain)	PF01607.25(CBM_14:Chitin binding Peritrophin-A domain)	sp|Q9VMM6|OBSTE_DROME(Protein obstructor-E OS=Drosophila melanogaster OX=7227 GN=obst-E PE=2 SV=2)	118262892
gene-LOC118265960	LOC118265960	cold and drought-regulated protein CORA-like, transcript variant X1	665	2.49195	1.31727	1.33983e-28	3.35887e-27	yes	up										118265960
gene-LOC118265466	LOC118265466	uncharacterized LOC118265466	546	12.5996	3.65531	0.00535373	0.0188569	yes	up	XP_022814681.1(DNA-binding protein D-ETS-6-like [Spodoptera litura])	GO:0043565(molecular_function:sequence-specific DNA binding); GO:0042025(cellular_component:host cell nucleus)	K09443	K09443		ENOG410Z0ZF(U:Intracellular trafficking, secretion, and vesicular transport)	ENOG410Z0ZF(trafficking protein particle complex)	PF02198.17(SAM_PNT:Sterile alpha motif (SAM)/Pointed domain)		118265466
gene-LOC118264525	LOC118264525	NADH dehydrogenase [ubiquinone] 1 beta subcomplex subunit 1-like	381	0.253861	-1.97789	0.00285113	0.0108152	yes	down	XP_022832730.1(NADH dehydrogenase [ubiquinone] 1 beta subcomplex subunit 1 [Spodoptera litura])	GO:0016021(cellular_component:integral component of membrane); GO:0003954(molecular_function:NADH dehydrogenase activity); GO:0005739(cellular_component:mitochondrion)	K03957	NDUFB1	map04932(Non-alcoholic fatty liver disease (NAFLD)); map05012(Parkinson disease); map05010(Alzheimer disease); map04723(Retrograde endocannabinoid signaling); map05016(Huntington disease); map04714(Thermogenesis); map00190(Oxidative phosphorylation)	ENOG410ZIQU(C:Energy production and conversion)	ENOG410ZIQU(MNLL subunit)	PF08040.12(NADH_oxidored:MNLL subunit)		118264525
gene-LOC118273737	LOC118273737	glycine-rich cell wall structural protein 1.8-like, transcript variant X1	2729	0.387439	-1.36796	1.3529e-120	1.54408e-118	yes	down	XP_022822008.1(glycine-rich cell wall structural protein 1.8-like [Spodoptera litura])									118273737
gene-LOC118272903	LOC118272903	cuticle protein 16.5-like	926	0.00391189	-7.99792	1.97595e-14	2.5505e-13	yes	down	NP_001166769.1(cuticular protein hypothetical 8 precursor [Bombyx mori])					ENOG4110R6G(S:Function unknown); ENOG4110QFD(S:Function unknown)	ENOG4110R6G(-); ENOG4110QFD(-)	PF04527.13(Retinin_C:Drosophila Retinin like protein)		118272903
gene-LOC118273123	LOC118273123	probable hydroxyacid-oxoacid transhydrogenase, mitochondrial	1844	0.450591	-1.15011	1.61027e-23	3.30462e-22	yes	down	XP_022834531.1(probable hydroxyacid-oxoacid transhydrogenase, mitochondrial [Spodoptera litura])	GO:0046872(molecular_function:metal ion binding); GO:0016491(molecular_function:oxidoreductase activity)	K11173	ADHFE1		COG1454(C:Energy production and conversion)	COG1454(alcohol dehydrogenase)	PF00465.20(Fe-ADH:Iron-containing alcohol dehydrogenase); PF13685.7(Fe-ADH_2:Iron-containing alcohol dehydrogenase)	sp|Q17EN4|HOT_AEDAE(Probable hydroxyacid-oxoacid transhydrogenase, mitochondrial OS=Aedes aegypti OX=7159 GN=AAEL003729 PE=3 SV=1)	118273123
gene-LOC118279278	LOC118279278	gloverin-like	675	2.37457	1.24766	3.01893e-11	3.16004e-10	yes	up	XP_022837645.1(gloverin-like isoform X1 [Spodoptera litura])					ENOG4110QR6(S:Function unknown)	ENOG4110QR6(Gloverin-like protein)	PF10793.10(Gloverin:Gloverin-like protein)	sp|P81048|GLOV_HYACE(Gloverin OS=Hyalophora cecropia OX=7123 PE=1 SV=2)	118279278
gene-LOC118274619	LOC118274619	protein lethal(2)k10201-like	1117	6.81521	2.76876	8.86936e-162	1.47948e-159	yes	up	XP_022831487.1(protein lethal(2)k10201 [Spodoptera litura])	GO:0003676(molecular_function:nucleic acid binding)				ENOG4111TX5(S:Function unknown)	ENOG4111TX5(zinc finger protein)		sp|Q6P0X2|ZN511_MOUSE(Zinc finger protein 511 OS=Mus musculus OX=10090 GN=Znf511 PE=1 SV=2)	118274619
gene-LOC118274940	LOC118274940	aldo-keto reductase AKR2E4-like	1125	0.367128	-1.44565	1.26299e-36	3.91256e-35	yes	down	XP_022832100.1(aldo-keto reductase AKR2E4-like [Spodoptera litura])	GO:0016491(molecular_function:oxidoreductase activity)	K00011;pmac	AKR1B;	map00051(Fructose and mannose metabolism); map00040(Pentose and glucuronate interconversions); map00561(Glycerolipid metabolism); map00790(Folate biosynthesis); map00052(Galactose metabolism)	COG0656(S:Function unknown)	COG0656(reductase)	PF00248.22(Aldo_ket_red:Aldo/keto reductase family)	sp|H9JTG9|AK2E4_BOMMO(Aldo-keto reductase AKR2E4 OS=Bombyx mori OX=7091 GN=akr2e PE=1 SV=1)	118274940
gene-LOC118280181	LOC118280181	uncharacterized LOC118280181	1146	0.349731	-1.51568	0.000323947	0.00152713	yes	down	PZC73266.1(hypothetical protein B5X24_HaOG209734 [Helicoverpa armigera])					ENOG410ZD2B(S:Function unknown); ENOG410Y65V(S:Function unknown); COG2124(Q:Secondary metabolites biosynthesis, transport and catabolism); ENOG4111KN4(A:RNA processing and modification)	ENOG410ZD2B(-); ENOG410Y65V(Retrotransposon protein); COG2124(Cytochrome p450); ENOG4111KN4(Tumor necrosis factor alpha-induced protein)			118280181
gene-LOC118279523	LOC118279523	zinc finger protein 91-like	4816	49.0765	5.61696	0.000128598	0.000654355	yes	up	XP_022816845.1(uncharacterized protein LOC111349826 [Spodoptera litura])	GO:0003676(molecular_function:nucleic acid binding)	K09228	KRAB	map05168(Herpes simplex virus 1 infection)	ENOG4110QZ5(S:Function unknown); COG5048(S:Function unknown)	ENOG4110QZ5(ZnF_C2H2); COG5048(Zinc finger protein)	PF00096.27(zf-C2H2:Zinc finger, C2H2 type); PF13465.7(zf-H2C2_2:Zinc-finger double domain)		118279523
gene-LOC118272719	LOC118272719	protein JTB-like	934	0.447568	-1.15982	0.000381521	0.00177095	yes	down	XP_022830159.1(protein JTB [Spodoptera litura])	GO:0016021(cellular_component:integral component of membrane)				ENOG4111VSR(U:Intracellular trafficking, secretion, and vesicular transport)	ENOG4111VSR(Jumping translocation breakpoint)	PF05439.13(JTB:Jumping translocation breakpoint protein (JTB))	sp|O88824|JTB_MOUSE(Protein JTB OS=Mus musculus OX=10090 GN=Jtb PE=1 SV=1)	118272719
gene-LOC118282298	LOC118282298	heat shock protein 68-like	2197	0.0551054	-4.18166	0	0	yes	down	QGA73355.1(heat shock protein 68-like transcript variant 1 [Spodoptera frugiperda])	GO:0005524(molecular_function:ATP binding)	K03283	HSPA1s	map05162(Measles); map05145(Toxoplasmosis); map04010(MAPK signaling pathway); map03040(Spliceosome); map05134(Legionellosis); map04612(Antigen processing and presentation); map04213(Longevity regulating pathway - multiple species); map04144(Endocytosis); map04915(Estrogen signaling pathway); map04141(Protein processing in endoplasmic reticulum)	COG0443(O:Posttranslational modification, protein turnover, chaperones)	COG0443(Heat shock protein)	PF00012.21(HSP70:Hsp70 protein); PF06723.14(MreB_Mbl:MreB/Mbl protein)	sp|O97125|HSP68_DROME(Heat shock protein 68 OS=Drosophila melanogaster OX=7227 GN=Hsp68 PE=1 SV=1)	118282298
gene-LOC118274075	LOC118274075	beta-ureidopropionase-like	1405	0.44018	-1.18383	8.93274e-192	1.86683e-189	yes	down	PZC85184.1(hypothetical protein B5X24_HaOG202369 [Helicoverpa armigera])	GO:0003837(molecular_function:beta-ureidopropionase activity); GO:0006807(biological_process:nitrogen compound metabolic process)	K01431	UPB1, pydC	map00240(Pyrimidine metabolism); map00983(Drug metabolism - other enzymes); map00770(Pantothenate and CoA biosynthesis); map00410(beta-Alanine metabolism)	COG0388(S:Function unknown)	COG0388(-)	PF00795.23(CN_hydrolase:Carbon-nitrogen hydrolase)	sp|Q5RBM6|BUP1_PONAB(Beta-ureidopropionase OS=Pongo abelii OX=9601 GN=UPB1 PE=2 SV=1)	118274075
gene-LOC118273472	LOC118273472	uncharacterized LOC118273472	1370	0.292744	-1.77229	9.88846e-166	1.67089e-163	yes	down	XP_022821058.1(uncharacterized protein LOC111352680 [Spodoptera litura])	GO:0016021(cellular_component:integral component of membrane); GO:0030246(molecular_function:carbohydrate binding)				ENOG410ZUGU(S:Function unknown); ENOG410XPJ1(S:Function unknown)	ENOG410ZUGU(CLECT); ENOG410XPJ1(c-type lectin domain family)	PF00059.22(Lectin_C:Lectin C-type domain)		118273472
gene-LOC118261874	LOC118261874	laminin subunit gamma-1-like	6578	2.39489	1.25996	4.75277e-43	1.73216e-41	yes	up	XP_022832472.1(laminin subunit gamma-1 isoform X1 [Spodoptera litura])		K05635	LAMC1	map05165(Human papillomavirus infection); map04510(Focal adhesion); map05145(Toxoplasmosis); map04512(ECM-receptor interaction); map05200(Pathways in cancer); map05146(Amoebiasis); map05020(Prion diseases); map04151(PI3K-Akt signaling pathway); map05222(Small cell lung cancer)	ENOG410XRDC(U:Intracellular trafficking, secretion, and vesicular transport)	ENOG410XRDC(Transmembrane channel-like)	PF00053.25(Laminin_EGF:Laminin EGF domain); PF00055.18(Laminin_N:Laminin N-terminal (Domain VI)); PF00052.19(Laminin_B:Laminin B (Domain IV))	sp|P15215|LAMC1_DROME(Laminin subunit gamma-1 OS=Drosophila melanogaster OX=7227 GN=LanB2 PE=2 SV=2)	118261874
gene-LOC118272007	LOC118272007	monocarboxylate transporter 4-like, transcript variant X1	3383	2.5109	1.3282	4.34679e-10	4.12818e-09	yes	up	XP_022822732.1(monocarboxylate transporter 4-like isoform X1 [Spodoptera litura])	GO:0022857(molecular_function:transmembrane transporter activity); GO:0016021(cellular_component:integral component of membrane)				ENOG41103S1(P:Inorganic ion transport and metabolism); COG0477(G:Carbohydrate transport and metabolism); ENOG4110PC4(G:Carbohydrate transport and metabolism)	ENOG41103S1(Major Facilitator Superfamily); COG0477(major facilitator Superfamily); ENOG4110PC4(Monocarboxylate transporter)	PF07690.17(MFS_1:Major Facilitator Superfamily)	sp|O95907|MOT3_HUMAN(Monocarboxylate transporter 3 OS=Homo sapiens OX=9606 GN=SLC16A8 PE=2 SV=1)	118272007
gene-LOC118269980	LOC118269980	uncharacterized LOC118269980	4079	0.39151	-1.35288	0.0137339	0.0426473	yes	down	XP_022825776.1(uncharacterized protein LOC111355902 [Spodoptera litura])	GO:0016021(cellular_component:integral component of membrane)				ENOG410ZTPH(S:Function unknown)	ENOG410ZTPH(Zona pellucida-like domain)	PF00100.24(Zona_pellucida:Zona pellucida-like domain)		118269980
gene-LOC118263739	LOC118263739	uncharacterized LOC118263739	4236	5.51234	2.46266	0.00902955	0.0299092	yes	up	XP_022829254.1(uncharacterized protein LOC111358368 [Spodoptera litura])	GO:0003676(molecular_function:nucleic acid binding)	K17452	AEBP2		COG5048(S:Function unknown)	COG5048(Zinc finger protein)		sp|Q17PR1|JING_AEDAE(Zinc finger protein jing homolog OS=Aedes aegypti OX=7159 GN=AAEL000263 PE=3 SV=1)	118263739
gene-LOC118280079	LOC118280079	aldo-keto reductase AKR2E4-like, transcript variant X1	1642	0.309685	-1.69113	6.94875e-22	1.32566e-20	yes	down	XP_022817296.1(aldo-keto reductase AKR2E4-like isoform X1 [Spodoptera litura])	GO:0016491(molecular_function:oxidoreductase activity)	K00011;pxy	AKR1B;	map00051(Fructose and mannose metabolism); map00040(Pentose and glucuronate interconversions); map00561(Glycerolipid metabolism); map00790(Folate biosynthesis); map00052(Galactose metabolism)	COG0656(S:Function unknown)	COG0656(reductase)	PF00248.22(Aldo_ket_red:Aldo/keto reductase family)	sp|H9JTG9|AK2E4_BOMMO(Aldo-keto reductase AKR2E4 OS=Bombyx mori OX=7091 GN=akr2e PE=1 SV=1)	118280079
gene-LOC118268182	LOC118268182	ATP synthase subunit beta, mitochondrial	1785	0.41513	-1.26836	0	0	yes	down	XP_026737421.1(ATP synthase subunit beta, mitochondrial-like [Trichoplusia ni])	GO:0045261(cellular_component:proton-transporting ATP synthase complex, catalytic core F(1)); GO:0015986(biological_process:ATP synthesis coupled proton transport); GO:0005524(molecular_function:ATP binding); GO:0046933(molecular_function:proton-transporting ATP synthase activity, rotational mechanism)	K02133	ATPeF1B, ATP5B, ATP2	map05012(Parkinson disease); map00190(Oxidative phosphorylation); map05010(Alzheimer disease); map05016(Huntington disease); map04714(Thermogenesis)	COG0055(C:Energy production and conversion); COG1499(J:Translation, ribosomal structure and biogenesis)	COG0055(Produces ATP from ADP in the presence of a proton gradient across the membrane. The catalytic sites are hosted primarily by the beta subunits (By similarity)); COG1499(60S ribosomal export protein Nmd3)	PF00006.26(ATP-synt_ab:ATP synthase alpha/beta family, nucleotide-binding domain); PF02874.24(ATP-synt_ab_N:ATP synthase alpha/beta family, beta-barrel domain)	sp|Q05825|ATPB_DROME(ATP synthase subunit beta, mitochondrial OS=Drosophila melanogaster OX=7227 GN=ATPsynbeta PE=1 SV=3)	118268182
gene-LOC118274426	LOC118274426	uncharacterized LOC118274426	1689	3.87447	1.954	2.80543e-05	0.00015822	yes	up	XP_026725896.1(uncharacterized protein LOC113492589 isoform X1 [Trichoplusia ni])					ENOG410Z1QR(S:Function unknown); COG2801(L:Replication, recombination and repair); ENOG410YP2D(S:Function unknown); ENOG410Y7Q4(S:Function unknown)	ENOG410Z1QR(-); COG2801(Retrotransposon protein); ENOG410YP2D(Integrase core domain protein); ENOG410Y7Q4(-)	PF18701.2(DUF5641:Family of unknown function (DUF5641)); PF00665.27(rve:Integrase core domain); PF17921.2(Integrase_H2C2:Integrase zinc binding domain)		118274426
gene-LOC118272635	LOC118272635	uncharacterized LOC118272635	590	0.443315	-1.1736	0.00143092	0.00587866	yes	down	XP_032520508.1(uncharacterized protein LOC116772424 [Danaus plexippus plexippus])	GO:0016021(cellular_component:integral component of membrane)								118272635
gene-LOC118268995	LOC118268995	alpha-amylase 4N-like	1651	0.328013	-1.60817	0.00186152	0.00744368	yes	down	XP_022814127.1(alpha-amylase 4N-like [Spodoptera litura])	GO:0043169(molecular_function:cation binding); GO:0004556(molecular_function:alpha-amylase activity); GO:0103025(molecular_function:alpha-amylase activity (releasing maltohexaose)); GO:0005975(biological_process:carbohydrate metabolic process)	K01176	AMY, amyA, malS	map04972(Pancreatic secretion); map04973(Carbohydrate digestion and absorption); map00500(Starch and sucrose metabolism)	COG0366(G:Carbohydrate transport and metabolism)	COG0366(alpha amylase, catalytic)	PF00128.25(Alpha-amylase:Alpha amylase, catalytic domain); PF02806.19(Alpha-amylase_C:Alpha amylase, C-terminal all-beta domain)	sp|Q23834|AM4N_DROAN(Alpha-amylase 4N OS=Drosophila ananassae OX=7217 GN=Amy4N PE=3 SV=2)	118268995
gene-LOC118269173	LOC118269173	pyridoxal kinase-like	1559	4.57585	2.19404	7.85278e-15	1.04471e-13	yes	up	XP_022814135.1(pyridoxal kinase [Spodoptera litura])	GO:0009443(biological_process:pyridoxal 5'-phosphate salvage); GO:0008478(molecular_function:pyridoxal kinase activity)	K00868	pdxK, pdxY	map00750(Vitamin B6 metabolism)	COG2240(H:Coenzyme transport and metabolism)	COG2240(Pyridoxal kinase)	PF08543.13(Phos_pyr_kin:Phosphomethylpyrimidine kinase); PF00294.25(PfkB:pfkB family carbohydrate kinase)	sp|O46560|PDXK_PIG(Pyridoxal kinase OS=Sus scrofa OX=9823 GN=PDXK PE=1 SV=1)	118269173
gene-LOC118272509	LOC118272509	low affinity immunoglobulin epsilon Fc receptor-like, transcript variant X1	1893	0.217732	-2.19937	0.000789046	0.00343843	yes	down	XP_022830124.1(brevican core protein isoform X1 [Spodoptera litura])	GO:0030246(molecular_function:carbohydrate binding)				ENOG410XPJ1(S:Function unknown); ENOG410ZUDC(S:Function unknown)	ENOG410XPJ1(Regulation of nuclear pre-mRNA domain containing); ENOG410ZUDC(Lectin C-type domain)	PF00059.22(Lectin_C:Lectin C-type domain)	sp|Q59DY5|LEDL3_DROME(C-type lectin 37Db OS=Drosophila melanogaster OX=7227 GN=lectin-37Db PE=2 SV=1)	118272509
gene-LOC118262012	LOC118262012	protein spaetzle 5-like	2573	0.105493	-3.24478	9.0142e-06	5.50886e-05	yes	down	XP_022816314.1(protein spaetzle 5 [Spodoptera litura])					ENOG4111TKA(S:Function unknown)	ENOG4111TKA(-)	PF16077.6(Spaetzle:Spaetzle)	sp|Q9VZX1|SPZ5_DROME(Protein spaetzle 5 OS=Drosophila melanogaster OX=7227 GN=spz5 PE=1 SV=1)	118262012
gene-LOC118277133	LOC118277133	cytochrome c oxidase subunit 5B, mitochondrial-like	708	0.474582	-1.07527	9.11734e-170	1.56086e-167	yes	down	XP_022818617.1(cytochrome c oxidase subunit 5B, mitochondrial-like [Spodoptera litura])	GO:0004129(molecular_function:cytochrome-c oxidase activity); GO:0005740(cellular_component:mitochondrial envelope)	K02265	COX5B	map00190(Oxidative phosphorylation); map04260(Cardiac muscle contraction); map05012(Parkinson disease); map05010(Alzheimer disease); map05016(Huntington disease); map04714(Thermogenesis); map04932(Non-alcoholic fatty liver disease (NAFLD))	ENOG4111XEM(O:Posttranslational modification, protein turnover, chaperones)	ENOG4111XEM((Membrane-Associated Ring finger (C3HC4)))	PF01215.20(COX5B:Cytochrome c oxidase subunit Vb)	sp|Q710D6|COX5B_VULVU(Cytochrome c oxidase subunit 5B, mitochondrial OS=Vulpes vulpes OX=9627 GN=COX5B PE=1 SV=1)	118277133
gene-LOC118279659	LOC118279659	cuticle protein 16.5-like	845	0.039671	-4.65577	1.06357e-179	2.00552e-177	yes	down	XP_022817318.1(cuticle protein 16.5-like [Spodoptera litura])					ENOG4110SXG(S:Function unknown)	ENOG4110SXG(-)			118279659
gene-LOC118274702	LOC118274702	major facilitator-type transporter sorT-like	2109	0.361139	-1.46938	8.55799e-104	8.1276e-102	yes	down	XP_022832034.1(uncharacterized protein LOC111360364 [Spodoptera litura])	GO:0022857(molecular_function:transmembrane transporter activity); GO:0016021(cellular_component:integral component of membrane)				COG0477(Q:Secondary metabolites biosynthesis, transport and catabolism)	COG0477(Cytochrome p450)	PF07690.17(MFS_1:Major Facilitator Superfamily); PF00083.25(Sugar_tr:Sugar (and other) transporter)	sp|A2SWM2|SPNS2_DANRE(Protein spinster homolog 2 OS=Danio rerio OX=7955 GN=spns2 PE=1 SV=2)	118274702
gene-LOC118271990	LOC118271990	nucleoside diphosphate-linked moiety X motif 8-like	2187	2.48159	1.31127	7.74627e-12	8.4059e-11	yes	up	XP_022822633.1(nucleoside diphosphate-linked moiety X motif 8-like [Spodoptera litura])	GO:0016787(molecular_function:hydrolase activity)	K18665	NUDT8		COG0494(L:Replication, recombination and repair)	COG0494(Nudix hydrolase)	PF00293.29(NUDIX:NUDIX domain)	sp|Q9CR24|NUDT8_MOUSE(Nucleoside diphosphate-linked moiety X motif 8 OS=Mus musculus OX=10090 GN=Nudt8 PE=1 SV=1)	118271990
gene-LOC118267576	LOC118267576	uncharacterized LOC118267576	1043	2.1955	1.13455	1.7779e-07	1.32563e-06	yes	up	XP_022827138.1(uncharacterized protein LOC111356874 [Spodoptera litura])	GO:0016021(cellular_component:integral component of membrane)				ENOG4111CYT(S:Function unknown)	ENOG4111CYT(-)			118267576
gene-LOC118272871	LOC118272871	heat shock factor protein-like, transcript variant X1	3762	2.35724	1.2371	1.94641e-155	3.08839e-153	yes	up	XP_022822198.1(heat shock factor protein isoform X1 [Spodoptera litura])	GO:0003700(molecular_function:transcription factor activity, sequence-specific DNA binding); GO:0043565(molecular_function:sequence-specific DNA binding); GO:0005634(cellular_component:nucleus); GO:0042025(cellular_component:host cell nucleus)	K09414	HSF1	map04212(Longevity regulating pathway - worm); map05134(Legionellosis)	COG5169(K:Transcription)	COG5169(Transcription factor)	PF00447.18(HSF_DNA-bind:HSF-type DNA-binding)	sp|P22813|HSF_DROME(Heat shock factor protein OS=Drosophila melanogaster OX=7227 GN=Hsf PE=1 SV=1)	118272871
gene-LOC118280250	LOC118280250	ATP-dependent DNA helicase pif1-like	1955	4.93342	2.30259	0.000432584	0.00198321	yes	up	XP_021195682.1(uncharacterized protein LOC110380119 [Helicoverpa armigera])		K15255	PIF1		ENOG410ZBKS(S:Function unknown); COG0507(L:Replication, recombination and repair)	ENOG410ZBKS(-); COG0507(exodeoxyribonuclease v alpha)	PF05970.15(PIF1:PIF1-like helicase); PF13604.7(AAA_30:AAA domain); PF02689.15(Herpes_Helicase:Helicase)	sp|A5WFR0|PIF1_PSYWF(ATP-dependent DNA helicase pif1 OS=Psychrobacter sp. (strain PRwf-1) OX=349106 GN=pif1 PE=3 SV=1)	118280250
gene-LOC118266040	LOC118266040	uncharacterized LOC118266040	570	28.3867	4.82714	2.09865e-29	5.42854e-28	yes	up	XP_022815078.1(uncharacterized protein LOC111348627 [Spodoptera litura])	GO:0016301(molecular_function:kinase activity)				ENOG4110SSP(S:Function unknown)	ENOG4110SSP(-)			118266040
gene-LOC118281047	LOC118281047	zinc finger protein 99-like	2011	2.59696	1.37682	0.01092	0.0350468	yes	up	XP_022834983.1(zinc finger protein 425-like, partial [Spodoptera litura])	GO:0003676(molecular_function:nucleic acid binding)				COG5048(S:Function unknown); ENOG4111F4I(S:Function unknown)	COG5048(Zinc finger protein); ENOG4111F4I(Cell growth regulator with RING finger domain)	PF00096.27(zf-C2H2:Zinc finger, C2H2 type); PF13894.7(zf-C2H2_4:C2H2-type zinc finger); PF12874.8(zf-met:Zinc-finger of C2H2 type); PF12171.9(zf-C2H2_jaz:Zinc-finger double-stranded RNA-binding); PF18868.2(zf-C2H2_3rep:Zinc finger C2H2-type, 3 repeats); PF07776.16(zf-AD:Zinc-finger associated domain (zf-AD))	sp|Q95LI3|ZFY_BOVIN(Zinc finger Y-chromosomal protein OS=Bos taurus OX=9913 GN=ZFY PE=2 SV=1)	118281047
gene-LOC118275997	LOC118275997	uncharacterized LOC118275997	207	2.29255	1.19695	5.22534e-08	4.13043e-07	yes	up	PZC84159.1(hypothetical protein B5X24_HaOG205881 [Helicoverpa armigera])	GO:0016021(cellular_component:integral component of membrane); GO:0005576(cellular_component:extracellular region); GO:0042742(biological_process:defense response to bacterium)				ENOG4110R1B(S:Function unknown)	ENOG4110R1B(-)			118275997
gene-LOC118280512	LOC118280512	glia maturation factor beta-like	1029	2.51896	1.33283	0.000446006	0.002039	yes	up	XP_022824042.1(glia maturation factor beta [Spodoptera litura])	GO:0003779(molecular_function:actin binding); GO:0071933(molecular_function:Arp2/3 complex binding); GO:0034316(biological_process:negative regulation of Arp2/3 complex-mediated actin nucleation)				ENOG4111RK6(S:Function unknown)	ENOG4111RK6(glia maturation factor)	PF00241.21(Cofilin_ADF:Cofilin/tropomyosin-type actin-binding protein)	sp|P60984|GMFB_BOVIN(Glia maturation factor beta OS=Bos taurus OX=9913 GN=GMFB PE=1 SV=2)	118280512
gene-LOC118272499	LOC118272499	larval/pupal cuticle protein H1C-like	743	0.0478058	-4.38667	7.14483e-23	1.41926e-21	yes	down								PF04527.13(Retinin_C:Drosophila Retinin like protein)		118272499
gene-LOC118267758	LOC118267758	toll-like receptor 6	3477	4.37438	2.12908	1.60873e-08	1.33235e-07	yes	up	XP_022826926.1(protein artichoke-like [Spodoptera litura])	GO:0016021(cellular_component:integral component of membrane)				COG4886(U:Intracellular trafficking, secretion, and vesicular transport)	COG4886(Functions as a sorting receptor in the Golgi compartment required for the intracellular sorting and delivery of soluble vacuolar proteins, like carboxypeptidase Y (CPY) and proteinase A. Executes multiple rounds of sorting by cycling between the late Golgi and a prevacuolar endosome-like compartment)	PF13855.7(LRR_8:Leucine rich repeat); PF12799.8(LRR_4:Leucine Rich repeats (2 copies))	sp|Q0PV50|TLR3_BOSTR(Toll-like receptor 3 OS=Boselaphus tragocamelus OX=9917 GN=TLR3 PE=2 SV=1)	118267758
gene-LOC118268137	LOC118268137	FH1/FH2 domain-containing protein 3-like	1221	0.0535924	-4.22183	0.0134413	0.0419389	yes	down	XP_026746658.1(FH1/FH2 domain-containing protein 3 isoform X3 [Trichoplusia ni])					ENOG410XRBZ(S:Function unknown)	ENOG410XRBZ(Formin Homology 2 Domain containing)	PF02181.24(FH2:Formin Homology 2 Domain)	sp|Q2V2M9|FHOD3_HUMAN(FH1/FH2 domain-containing protein 3 OS=Homo sapiens OX=9606 GN=FHOD3 PE=1 SV=2)	118268137
gene-LOC118277424	LOC118277424	cytochrome c oxidase subunit 4 isoform 1, mitochondrial-like, transcript variant X2	364	0.433202	-1.20689	1.35755e-56	6.5662e-55	yes	down	PCG65414.1(hypothetical protein B5V51_9250 [Heliothis virescens])	GO:0004129(molecular_function:cytochrome-c oxidase activity); GO:0016021(cellular_component:integral component of membrane)	K02263	COX4	map00190(Oxidative phosphorylation); map04260(Cardiac muscle contraction); map05012(Parkinson disease); map05010(Alzheimer disease); map05016(Huntington disease); map04714(Thermogenesis); map04932(Non-alcoholic fatty liver disease (NAFLD))	ENOG4111T97(O:Posttranslational modification, protein turnover, chaperones)	ENOG4111T97(Cytochrome c oxidase subunit)	PF02936.15(COX4:Cytochrome c oxidase subunit IV)		118277424
gene-LOC118262122	LOC118262122	uncharacterized LOC118262122	1337	15.5123	3.95535	0.012492	0.0393259	yes	up	XP_028160177.1(uncharacterized protein LOC114352700 [Ostrinia furnacalis])					ENOG410YDKT(S:Function unknown); COG2801(L:Replication, recombination and repair)	ENOG410YDKT(-); COG2801(Retrotransposon protein)			118262122
gene-LOC118273324	LOC118273324	negative elongation factor E-like, transcript variant X1	957	0.459232	-1.1227	2.08416e-24	4.38786e-23	yes	down	XP_022821187.1(negative elongation factor E isoform X1 [Spodoptera litura])	GO:0006355(biological_process:regulation of transcription, DNA-templated); GO:0003746(molecular_function:translation elongation factor activity); GO:0032021(cellular_component:NELF complex)	K15182	RDBP, NELFE		ENOG41101UX(K:Transcription)	ENOG41101UX(RD RNA binding protein)		sp|P92204|NELFE_DROME(Negative elongation factor E OS=Drosophila melanogaster OX=7227 GN=Nelf-E PE=1 SV=1)	118273324
gene-LOC118270807	LOC118270807	facilitated trehalose transporter Tret1-like	1668	0.296475	-1.75402	6.06238e-80	4.28683e-78	yes	down	XP_022827318.1(facilitated trehalose transporter Tret1-like [Spodoptera litura])	GO:0022857(molecular_function:transmembrane transporter activity); GO:0016021(cellular_component:integral component of membrane)	K08145	SLC2A8, GLUT8		ENOG410XNQK(S:Function unknown)	ENOG410XNQK(Coatomer protein complex subunit alpha)	PF00083.25(Sugar_tr:Sugar (and other) transporter); PF07690.17(MFS_1:Major Facilitator Superfamily)	sp|A5LGM7|TRET1_POLVA(Facilitated trehalose transporter Tret1 OS=Polypedilum vanderplanki OX=319348 GN=Tret1 PE=1 SV=1)	118270807
gene-LOC118276072	LOC118276072	glutamate receptor ionotropic, kainate 2-like	3053	0.166144	-2.58949	1.56471e-132	2.09881e-130	yes	down	XP_022828367.1(glutamate receptor ionotropic, kainate 2-like [Spodoptera litura])	GO:0045211(cellular_component:postsynaptic membrane); GO:0016021(cellular_component:integral component of membrane); GO:0004970(molecular_function:ionotropic glutamate receptor activity)	K05313	GRIN		ENOG410XQQV(U:Intracellular trafficking, secretion, and vesicular transport); ENOG410XPSH(U:Intracellular trafficking, secretion, and vesicular transport); ENOG410Y9VH(U:Intracellular trafficking, secretion, and vesicular transport); ENOG410XW2A(P:Inorganic ion transport and metabolism)	ENOG410XQQV(Glutamate receptor, ionotropic); ENOG410XPSH(Glutamate receptor, ionotropic); ENOG410Y9VH(Glutamate receptor, ionotropic); ENOG410XW2A(Glutamate-gated receptor that probably acts as non- selective cation channel (By similarity))	PF00060.27(Lig_chan:Ligand-gated ion channel); PF10613.10(Lig_chan-Glu_bd:Ligated ion channel L-glutamate- and glycine-binding site); PF01094.29(ANF_receptor:Receptor family ligand binding region); PF00497.21(SBP_bac_3:Bacterial extracellular solute-binding proteins, family 3); PF13458.7(Peripla_BP_6:Periplasmic binding protein)	sp|Q13002|GRIK2_HUMAN(Glutamate receptor ionotropic, kainate 2 OS=Homo sapiens OX=9606 GN=GRIK2 PE=1 SV=1)	118276072
gene-LOC118266068	LOC118266068	chaoptin-like	3939	3.83544	1.93939	2.01749e-37	6.44953e-36	yes	up	XP_022825181.1(protein artichoke-like [Spodoptera litura])	GO:0016021(cellular_component:integral component of membrane)						PF13855.7(LRR_8:Leucine rich repeat); PF12799.8(LRR_4:Leucine Rich repeats (2 copies)); PF00560.34(LRR_1:Leucine Rich Repeat); PF14580.7(LRR_9:Leucine-rich repeat)		118266068
gene-LOC118281322	LOC118281322		1570	2.24902	1.1693	0.0121871	0.0385899	yes	up	RVE50934.1(hypothetical protein evm_004501 [Chilo suppressalis])	GO:0003964(molecular_function:RNA-directed DNA polymerase activity); GO:0004519(molecular_function:endonuclease activity); GO:0004930(molecular_function:G-protein coupled receptor activity); GO:0016021(cellular_component:integral component of membrane); GO:0007166(biological_process:cell surface receptor signaling pathway)				ENOG410XPUM(S:Function unknown)	ENOG410XPUM(Dmx-like 1)		sp|Q95SX7|RTBS_DROME(Probable RNA-directed DNA polymerase from transposon BS OS=Drosophila melanogaster OX=7227 GN=RTase PE=2 SV=1)	118281322
gene-LOC118277851	LOC118277851	extensin-2-like, transcript variant X1	2564	2.29974	1.20147	1.51196e-247	4.47092e-245	yes	up	XP_022815337.1(transcription factor mef2A-like [Spodoptera litura])	GO:0003899(molecular_function:DNA-directed RNA polymerase activity)				ENOG4112AA8(S:Function unknown)	ENOG4112AA8(-)			118277851
gene-LOC118279656	LOC118279656	pupal cuticle protein PCP52-like	1018	0.0894651	-3.48253	0	0	yes	down	XP_022817332.1(pupal cuticle protein PCP52-like [Spodoptera litura])									118279656
gene-LOC118278607	LOC118278607	myosin-14-like, transcript variant X1	5258	2.46933	1.30412	7.58733e-190	1.54248e-187	yes	up	XP_022818952.1(protein lava lamp-like isoform X2 [Spodoptera litura])					ENOG410YVHB(S:Function unknown); ENOG4111S17(S:Function unknown)	ENOG410YVHB(-); ENOG4111S17((ribosomal) protein)	PF09177.12(Syntaxin-6_N:Syntaxin 6, N-terminal)		118278607
gene-LOC118276238	LOC118276238	MAPK-interacting and spindle-stabilizing protein-like	657	0.181877	-2.45896	0.000153073	0.000769267	yes	down	XP_022827867.1(MAPK-interacting and spindle-stabilizing protein-like [Spodoptera litura])					ENOG410ZA0T(S:Function unknown)	ENOG410ZA0T(-)	PF16042.6(DUF4794:Domain of unknown function (DUF4794))		118276238
gene-LOC118273724	LOC118273724	atlastin-like	2584	2.48077	1.31079	3.22619e-34	9.45404e-33	yes	up	XP_022821574.1(atlastin-like [Spodoptera litura])	GO:0016020(cellular_component:membrane); GO:0003924(molecular_function:GTPase activity); GO:0005525(molecular_function:GTP binding)	K17339	ATL		ENOG410XR6Z(S:Function unknown)	ENOG410XR6Z(Guanylate binding protein)	PF02263.20(GBP:Guanylate-binding protein, N-terminal domain); PF02841.15(GBP_C:Guanylate-binding protein, C-terminal domain)	sp|Q9VC57|ATLAS_DROME(Atlastin OS=Drosophila melanogaster OX=7227 GN=atl PE=1 SV=1)	118273724
gene-LOC118269727	LOC118269727	glutathione S-transferase-like	706	0.0891836	-3.48708	0.0135381	0.0421699	yes	down	XP_022826114.1(glutathione S-transferase-like [Spodoptera litura])	GO:0004364(molecular_function:glutathione transferase activity)	K04097	HPGDS	map00590(Arachidonic acid metabolism); map00480(Glutathione metabolism); map05204(Chemical carcinogenesis); map00982(Drug metabolism - cytochrome P450); map00980(Metabolism of xenobiotics by cytochrome P450)	ENOG4110YU0(O:Posttranslational modification, protein turnover, chaperones); ENOG4111VAU(O:Posttranslational modification, protein turnover, chaperones); ENOG4111I69(O:Posttranslational modification, protein turnover, chaperones)	ENOG4110YU0(Glutathione S-transferase, mu); ENOG4111VAU(glutathione Stransferase); ENOG4111I69(glutathione Stransferase)	PF14497.7(GST_C_3:Glutathione S-transferase, C-terminal domain); PF02798.21(GST_N:Glutathione S-transferase, N-terminal domain); PF13417.7(GST_N_3:Glutathione S-transferase, N-terminal domain); PF00043.26(GST_C:Glutathione S-transferase, C-terminal domain); PF13409.7(GST_N_2:Glutathione S-transferase, N-terminal domain)	sp|O18598|GST1_BLAGE(Glutathione S-transferase OS=Blattella germanica OX=6973 PE=1 SV=3)	118269727
gene-LOC118274607	LOC118274607	uncharacterized LOC118274607	3754	2.46136	1.29945	2.07792e-06	1.37308e-05	yes	up	XP_022831701.1(uncharacterized protein LOC111360097 isoform X4 [Spodoptera litura])					ENOG410YKH0(S:Function unknown); ENOG41115H7(S:Function unknown)	ENOG410YKH0(-); ENOG41115H7(-)			118274607
gene-LOC118277265	LOC118277265	uncharacterized LOC118277265	1146	0.494591	-1.01569	1.32197e-49	5.62098e-48	yes	down	PZC70407.1(hypothetical protein B5X24_HaOG216463 [Helicoverpa armigera])					ENOG410ZD2B(S:Function unknown); ENOG410Y65V(S:Function unknown); COG2124(Q:Secondary metabolites biosynthesis, transport and catabolism); ENOG4111KN4(A:RNA processing and modification)	ENOG410ZD2B(-); ENOG410Y65V(Retrotransposon protein); COG2124(Cytochrome p450); ENOG4111KN4(Tumor necrosis factor alpha-induced protein)			118277265
gene-LOC118278275	LOC118278275	very long-chain specific acyl-CoA dehydrogenase, mitochondrial-like, transcript variant X1	2539	0.465653	-1.10267	3.10043e-140	4.53255e-138	yes	down	XP_022822499.1(very long-chain specific acyl-CoA dehydrogenase, mitochondrial isoform X1 [Spodoptera litura])	GO:0003995(molecular_function:acyl-CoA dehydrogenase activity); GO:0050660(molecular_function:flavin adenine dinucleotide binding)	K09479	ACADVL	map00071(Fatty acid degradation)	COG1960(I:Lipid transport and metabolism)	COG1960(acyl-CoA dehydrogenase)	PF00441.25(Acyl-CoA_dh_1:Acyl-CoA dehydrogenase, C-terminal domain); PF02770.20(Acyl-CoA_dh_M:Acyl-CoA dehydrogenase, middle domain); PF02771.17(Acyl-CoA_dh_N:Acyl-CoA dehydrogenase, N-terminal domain); PF08028.12(Acyl-CoA_dh_2:Acyl-CoA dehydrogenase, C-terminal domain)	sp|P49748|ACADV_HUMAN(Very long-chain specific acyl-CoA dehydrogenase, mitochondrial OS=Homo sapiens OX=9606 GN=ACADVL PE=1 SV=1)	118278275
gene-LOC118274833	LOC118274833	poxin-like, transcript variant X1	1263	2.53102	1.33972	8.83553e-25	1.9033e-23	yes	up	XP_022831420.1(uncharacterized protein LOC111359938 isoform X1 [Spodoptera litura])					ENOG4110SIX(S:Function unknown); ENOG4111HS3(S:Function unknown)	ENOG4110SIX(-); ENOG4111HS3(guanylyl cyclase domain containing 1)		sp|H9JU86|POXIN_BOMMO(Poxin OS=Bombyx mori OX=7091 PE=1 SV=1)	118274833
gene-LOC118276858	LOC118276858	uncharacterized LOC118276858	1352	0.0213961	-5.54651	0.000437342	0.00200361	yes	down	XP_022823563.1(uncharacterized protein LOC111354364 [Spodoptera litura])	GO:0016021(cellular_component:integral component of membrane); GO:0007156(biological_process:homophilic cell adhesion via plasma membrane adhesion molecules); GO:0005509(molecular_function:calcium ion binding)				ENOG410ZD2B(S:Function unknown); ENOG410Y65V(S:Function unknown); COG2124(Q:Secondary metabolites biosynthesis, transport and catabolism); ENOG4111KN4(A:RNA processing and modification)	ENOG410ZD2B(-); ENOG410Y65V(Retrotransposon protein); COG2124(Cytochrome p450); ENOG4111KN4(Tumor necrosis factor alpha-induced protein)			118276858
gene-LOC118271013	LOC118271013	uncharacterized LOC118271013	1082	0.371572	-1.42829	0.000605799	0.00269564	yes	down	XP_022823563.1(uncharacterized protein LOC111354364 [Spodoptera litura])	GO:0016021(cellular_component:integral component of membrane); GO:0007156(biological_process:homophilic cell adhesion via plasma membrane adhesion molecules); GO:0005509(molecular_function:calcium ion binding)				ENOG410ZD2B(S:Function unknown); COG2124(Q:Secondary metabolites biosynthesis, transport and catabolism); ENOG410Y65V(S:Function unknown); ENOG4111KN4(A:RNA processing and modification)	ENOG410ZD2B(-); COG2124(Cytochrome p450); ENOG410Y65V(Retrotransposon protein); ENOG4111KN4(Tumor necrosis factor alpha-induced protein)			118271013
gene-LOC118273072	LOC118273072	sodium-coupled monocarboxylate transporter 1-like	2173	0.413342	-1.27459	0.00259619	0.009982	yes	down	XP_022822468.1(sodium-coupled monocarboxylate transporter 1-like [Spodoptera litura])	GO:0022857(molecular_function:transmembrane transporter activity); GO:0016021(cellular_component:integral component of membrane)				COG0591(E:Amino acid transport and metabolism)	COG0591(symporter)	PF00474.18(SSF:Sodium:solute symporter family)	sp|Q8N695|SC5A8_HUMAN(Sodium-coupled monocarboxylate transporter 1 OS=Homo sapiens OX=9606 GN=SLC5A8 PE=1 SV=2)	118273072
gene-LOC118263123	LOC118263123	protein obstructor-E-like, transcript variant X1	1535	0.127703	-2.96914	2.02905e-77	1.375e-75	yes	down	XP_021194368.1(protein obstructor-E isoform X1 [Helicoverpa armigera])	GO:0005576(cellular_component:extracellular region); GO:0008061(molecular_function:chitin binding)				ENOG410XQ49(S:Function unknown)	ENOG410XQ49(Chitin binding Peritrophin-A domain)	PF01607.25(CBM_14:Chitin binding Peritrophin-A domain)	sp|Q9VMM6|OBSTE_DROME(Protein obstructor-E OS=Drosophila melanogaster OX=7227 GN=obst-E PE=2 SV=2)	118263123
gene-LOC118263274	LOC118263274	uncharacterized LOC118263274	1339	103.856	6.69844	3.43681e-07	2.48424e-06	yes	up										118263274
gene-LOC118268858	LOC118268858	histidine protein methyltransferase 1 homolog	1170	5.08934	2.34748	0.00220428	0.00862811	yes	up	XP_022837771.1(histidine protein methyltransferase 1 homolog isoform X1 [Spodoptera litura])	GO:0008168(molecular_function:methyltransferase activity); GO:0032259(biological_process:methylation)				ENOG4111NE8(S:Function unknown)	ENOG4111NE8(histidine protein methyltransferase 1 homolog)	PF10294.10(Methyltransf_16:Lysine methyltransferase); PF13847.7(Methyltransf_31:Methyltransferase domain); PF13489.7(Methyltransf_23:Methyltransferase domain); PF05175.15(MTS:Methyltransferase small domain); PF13649.7(Methyltransf_25:Methyltransferase domain); PF06325.14(PrmA:Ribosomal protein L11 methyltransferase (PrmA))	sp|O95568|MET18_HUMAN(Histidine protein methyltransferase 1 homolog OS=Homo sapiens OX=9606 GN=METTL18 PE=1 SV=1)	118268858
gene-LOC118271422	LOC118271422	uncharacterized LOC118271422	1383	0.263886	-1.92201	1.73624e-11	1.8426e-10	yes	down	XP_022823563.1(uncharacterized protein LOC111354364 [Spodoptera litura])	GO:0016021(cellular_component:integral component of membrane); GO:0007156(biological_process:homophilic cell adhesion via plasma membrane adhesion molecules); GO:0005509(molecular_function:calcium ion binding)				ENOG410ZD2B(S:Function unknown); COG2124(Q:Secondary metabolites biosynthesis, transport and catabolism); ENOG4111KN4(A:RNA processing and modification); ENOG410Y65V(S:Function unknown)	ENOG410ZD2B(-); COG2124(Cytochrome p450); ENOG4111KN4(Tumor necrosis factor alpha-induced protein); ENOG410Y65V(Retrotransposon protein)			118271422
gene-LOC118278083	LOC118278083	acanthoscurrin-2-like	724	0.279986	-1.83658	1.23867e-56	6.03608e-55	yes	down										118278083
gene-LOC118262163	LOC118262163	protein transport protein Sec61 subunit alpha	1758	2.07932	1.05611	6.35538e-113	6.66854e-111	yes	up	XP_022816065.1(protein transport protein Sec61 subunit alpha [Spodoptera litura])	GO:0015031(biological_process:protein transport); GO:0016021(cellular_component:integral component of membrane)	K10956	SEC61A	map04145(Phagosome); map03060(Protein export); map04141(Protein processing in endoplasmic reticulum); map05110(Vibrio cholerae infection)	COG0201(U:Intracellular trafficking, secretion, and vesicular transport)	COG0201(The central subunit of the protein translocation channel SecYEG. Consists of two halves formed by TMs 1-5 and 6-10. These two domains form a lateral gate at the front which open onto the bilayer between TMs 2 and 7, and are clamped together by SecE at the back. The channel is closed by both a pore ring composed of hydrophobic SecY resides and a short helix (helix 2A) on the extracellular …	PF00344.21(SecY:SecY translocase); PF10559.10(Plug_translocon:Plug domain of Sec61p)	sp|Q2KHX4|S61A2_BOVIN(Protein transport protein Sec61 subunit alpha isoform 2 OS=Bos taurus OX=9913 GN=SEC61A2 PE=2 SV=3)	118262163
gene-LOC118265699	LOC118265699	allergen Tha p 1-like	568	0.369057	-1.43808	1.23983e-11	1.33208e-10	yes	down	AAY26143.1(chemosensory protein CSP [Spodoptera litura])					ENOG4111U5H(S:Function unknown)	ENOG4111U5H(protein serine threonine kinase)	PF03392.14(OS-D:Insect pheromone-binding family, A10/OS-D)	sp|E0X9F6|THAP1_THAPI(Allergen Tha p 1 OS=Thaumetopoea pityocampa OX=208016 PE=1 SV=1)	118265699
gene-LOC118273406	LOC118273406	3,4-dihydroxyphenylacetaldehyde synthase 2-like, transcript variant X1	2029	0.485921	-1.04121	0.00190112	0.00757828	yes	down	XP_022820542.1(alpha-methyldopa hypersensitive protein-like [Spodoptera litura])	GO:0006520(biological_process:cellular amino acid metabolic process); GO:0016831(molecular_function:carboxy-lyase activity); GO:0030170(molecular_function:pyridoxal phosphate binding)	K01593	DDC, TDC	map00350(Tyrosine metabolism); map00380(Tryptophan metabolism); map00360(Phenylalanine metabolism); map04361(Axon regeneration); map04728(Dopaminergic synapse); map05034(Alcoholism); map04726(Serotonergic synapse); map05030(Cocaine addiction); map05031(Amphetamine addiction)	COG0076(Z:Cytoskeleton)	COG0076(chromosome X open reading frame 59)	PF00282.20(Pyridoxal_deC:Pyridoxal-dependent decarboxylase conserved domain)	sp|Q16S21|DHPAA_AEDAE(3,4-dihydroxyphenylacetaldehyde synthase OS=Aedes aegypti OX=7159 GN=AAEL010734 PE=1 SV=1)	118273406
gene-LOC118280820	LOC118280820	integrator complex subunit 3 homolog	2833	0.272001	-1.87831	8.35597e-06	5.12586e-05	yes	down	XP_022816625.1(integrator complex subunit 3 homolog isoform X2 [Spodoptera litura])	GO:0005576(cellular_component:extracellular region); GO:0008061(molecular_function:chitin binding)				ENOG4111PDT(S:Function unknown)	ENOG4111PDT(Chitin binding Peritrophin-A domain)	PF01607.25(CBM_14:Chitin binding Peritrophin-A domain)		118280820
gene-LOC118267112	LOC118267112	protein starmaker-like, transcript variant X1	2438	2.19939	1.13711	1.85815e-05	0.000108075	yes	up	XP_022820164.1(zinc finger CCCH domain-containing protein 13-like [Spodoptera litura])		K13156	SNRNP48		ENOG4111HUN(S:Function unknown)	ENOG4111HUN(RNA splicing)		sp|Q9D361|SNR48_MOUSE(U11/U12 small nuclear ribonucleoprotein 48 kDa protein OS=Mus musculus OX=10090 GN=Snrnp48 PE=2 SV=2)	118267112
gene-LOC118267101	LOC118267101	uncharacterized LOC118267101	863	0.0834057	-3.58371	5.86094e-05	0.000315893	yes	down										118267101
gene-LOC118267824	LOC118267824	uncharacterized LOC118267824, transcript variant X1	1165	0.0936162	-3.4171	0	0	yes	down	XP_022826889.1(uncharacterized protein LOC111356668 isoform X1 [Spodoptera litura])	GO:0016021(cellular_component:integral component of membrane); GO:0008033(biological_process:tRNA processing); GO:0005739(cellular_component:mitochondrion)				ENOG4110T92(S:Function unknown); ENOG4111GT9(S:Function unknown); ENOG410XPSW(S:Function unknown)	ENOG4110T92(-); ENOG4111GT9(Mitochondrial ribonuclease p protein); ENOG410XPSW(phospholipase c)			118267824
gene-LOC118268982	LOC118268982	uncharacterized LOC118268982	5157	5.58155	2.48067	1.23629e-20	2.24971e-19	yes	up	XP_022813901.1(uncharacterized protein LOC111347784 isoform X2 [Spodoptera litura])	GO:0016301(molecular_function:kinase activity); GO:0005524(molecular_function:ATP binding)				COG3869(E:Amino acid transport and metabolism)	COG3869(ATP guanido phosphotransferase)	PF00217.20(ATP-gua_Ptrans:ATP:guanido phosphotransferase, C-terminal catalytic domain); PF12796.8(Ank_2:Ankyrin repeats (3 copies)); PF13857.7(Ank_5:Ankyrin repeats (many copies)); PF13637.7(Ank_4:Ankyrin repeats (many copies)); PF02807.16(ATP-gua_PtransN:ATP:guanido phosphotransferase, N-terminal domain)	sp|P51545|KARG_PENJP(Arginine kinase OS=Penaeus japonicus OX=27405 PE=1 SV=1)	118268982
gene-LOC118265377	LOC118265377	putative fatty acyl-CoA reductase CG5065	1804	0.439448	-1.18623	0.00131842	0.00545781	yes	down	XP_022814698.1(putative fatty acyl-CoA reductase CG5065 [Spodoptera litura])	GO:0102965(molecular_function:alcohol-forming fatty acyl-CoA reductase activity); GO:0016021(cellular_component:integral component of membrane); GO:0080019(molecular_function:fatty-acyl-CoA reductase (alcohol-forming) activity); GO:0006629(biological_process:lipid metabolic process)	K13356	FAR	map04146(Peroxisome); map04212(Longevity regulating pathway - worm)	ENOG410XS7R(S:Function unknown)	ENOG410XS7R(fatty-acyl-CoA reductase (alcohol-forming) activity)	PF07993.13(NAD_binding_4:Male sterility protein); PF03015.20(Sterile:Male sterility protein); PF02719.16(Polysacc_synt_2:Polysaccharide biosynthesis protein); PF01073.20(3Beta_HSD:3-beta hydroxysteroid dehydrogenase/isomerase family); PF01370.22(Epimerase:NAD dependent epimerase/dehydratase family); PF16363.6(GDP_Man_Dehyd:GDP-mannose 4,6 dehydratase)	sp|A1ZAI5|FACR1_DROME(Putative fatty acyl-CoA reductase CG5065 OS=Drosophila melanogaster OX=7227 GN=CG5065 PE=3 SV=1)	118265377
gene-LOC118263006	LOC118263006	glucose dehydrogenase [FAD, quinone]-like	3064	0.475	-1.074	9.86576e-13	1.13496e-11	yes	down	XP_022828381.1(glucose dehydrogenase [FAD, quinone]-like isoform X1 [Spodoptera litura])	GO:0050660(molecular_function:flavin adenine dinucleotide binding); GO:0016614(molecular_function:oxidoreductase activity, acting on CH-OH group of donors)				COG2303(S:Function unknown)	COG2303(-)	PF00732.20(GMC_oxred_N:GMC oxidoreductase); PF05199.14(GMC_oxred_C:GMC oxidoreductase)	sp|P18173|DHGL_DROME(Glucose dehydrogenase [FAD, quinone] OS=Drosophila melanogaster OX=7227 GN=Gld PE=3 SV=3)	118263006
gene-LOC118276104	LOC118276104	protein piccolo-like	1393	0.403698	-1.30865	7.46954e-33	2.14539e-31	yes	down	XP_022828128.1(pollen-specific leucine-rich repeat extensin-like protein 1 [Spodoptera litura])	GO:0016021(cellular_component:integral component of membrane); GO:0042302(molecular_function:structural constituent of cuticle)				ENOG4111PCZ(S:Function unknown)	ENOG4111PCZ(-)	PF00379.24(Chitin_bind_4:Insect cuticle protein)		118276104
gene-LOC118268569	LOC118268569	myrosinase 1-like	1750	0.0955589	-3.38747	3.24641e-62	1.71008e-60	yes	down	XP_022825294.1(myrosinase 1-like [Spodoptera litura])	GO:0005975(biological_process:carbohydrate metabolic process); GO:0004553(molecular_function:hydrolase activity, hydrolyzing O-glycosyl compounds)				COG2723(G:Carbohydrate transport and metabolism)	COG2723(beta-glucosidase)	PF00232.19(Glyco_hydro_1:Glycosyl hydrolase family 1)	sp|Q95X01|MYRO1_BREBR(Myrosinase 1 OS=Brevicoryne brassicae OX=69196 PE=1 SV=1)	118268569
gene-LOC118274759	LOC118274759	alpha-tocopherol transfer protein-like, transcript variant X2	1046	0.488888	-1.03242	3.82041e-13	4.56449e-12	yes	down	XP_022834758.1(uncharacterized protein LOC111362327 [Spodoptera litura])					ENOG410XRSQ(S:Function unknown)	ENOG410XRSQ(Transfer protein)	PF00650.21(CRAL_TRIO:CRAL/TRIO domain); PF13716.7(CRAL_TRIO_2:Divergent CRAL/TRIO domain)		118274759
gene-LOC118265849	LOC118265849	pupal cuticle protein 36-like	702	0.30441	-1.71591	4.61918e-10	4.37411e-09	yes	down	XP_022814888.1(ATP-dependent RNA helicase A-like isoform X1 [Spodoptera litura])					ENOG4110QGB(S:Function unknown)	ENOG4110QGB(-)			118265849
gene-LOC118281555	LOC118281555	40S ribosomal protein S4, transcript variant X2	1118	2.66648	1.41493	7.9353e-54	3.62267e-52	yes	up	XP_022836311.1(40S ribosomal protein S4 isoform X1 [Spodoptera litura])	GO:0003735(molecular_function:structural constituent of ribosome); GO:0005840(cellular_component:ribosome); GO:0006412(biological_process:translation); GO:0019843(molecular_function:rRNA binding)	K02987	RP-S4e, RPS4	map03010(Ribosome)	COG1471(J:Translation, ribosomal structure and biogenesis)	COG1471((ribosomal) protein)	PF00900.21(Ribosomal_S4e:Ribosomal family S4e); PF16121.6(40S_S4_C:40S ribosomal protein S4 C-terminus); PF08071.13(RS4NT:RS4NT (NUC023) domain); PF01479.26(S4:S4 domain); PF00467.30(KOW:KOW motif)	sp|Q95V34|RS4_SPOFR(40S ribosomal protein S4 OS=Spodoptera frugiperda OX=7108 GN=RpS4 PE=2 SV=1)	118281555
gene-LOC118281048	LOC118281048	RNA-binding protein 48-like	984	0.46714	-1.09807	0.00718406	0.0244052	yes	down	XP_022830284.1(uncharacterized protein LOC111359074, partial [Spodoptera litura])	GO:0003676(molecular_function:nucleic acid binding)				ENOG4111JBS(S:Function unknown)	ENOG4111JBS(RNA binding motif protein 48)		sp|A4FVJ7|RBM48_DANRE(RNA-binding protein 48 OS=Danio rerio OX=7955 GN=rbm48 PE=2 SV=1)	118281048
gene-LOC118281106	LOC118281106	probable galactose-1-phosphate uridylyltransferase	1197	0.463811	-1.10839	1.33868e-18	2.22446e-17	yes	down	XP_022831211.1(probable galactose-1-phosphate uridylyltransferase isoform X1 [Spodoptera litura])	GO:0033499(biological_process:galactose catabolic process via UDP-galactose); GO:0008270(molecular_function:zinc ion binding); GO:0008108(molecular_function:UDP-glucose:hexose-1-phosphate uridylyltransferase activity)	K00965	galT, GALT	map00520(Amino sugar and nucleotide sugar metabolism); map00052(Galactose metabolism); map04917(Prolactin signaling pathway)	COG1085(G:Carbohydrate transport and metabolism)	COG1085(galactose-1-phosphate uridylyltransferase)	PF01087.23(GalP_UDP_transf:Galactose-1-phosphate uridyl transferase, N-terminal domain); PF02744.18(GalP_UDP_tr_C:Galactose-1-phosphate uridyl transferase, C-terminal domain)	sp|Q9VMA2|GALT_DROME(Probable galactose-1-phosphate uridylyltransferase OS=Drosophila melanogaster OX=7227 GN=Galt PE=2 SV=2)	118281106
gene-LOC118272775	LOC118272775	uncharacterized LOC118272775, transcript variant X2	429	0.0505024	-4.30751	1.44197e-11	1.54161e-10	yes	down	XP_022830150.1(cuticle protein 6.4-like [Spodoptera litura])									118272775
gene-LOC118277588	LOC118277588	XK-related protein 6-like	2157	0.487305	-1.0371	0.000122364	0.000625572	yes	down	XP_022818383.1(XK-related protein 6 [Spodoptera litura])					ENOG410YRUD(U:Intracellular trafficking, secretion, and vesicular transport)	ENOG410YRUD(Vacuolar protein sorting-associated protein)	PF09815.10(XK-related:XK-related protein)	sp|Q5GH73|XKR6_HUMAN(XK-related protein 6 OS=Homo sapiens OX=9606 GN=XKR6 PE=2 SV=1)	118277588
gene-LOC118272672	LOC118272672	ecto-NOX disulfide-thiol exchanger 2-like	2927	2.02721	1.0195	0.00591244	0.0205907	yes	up	XP_022829903.1(ecto-NOX disulfide-thiol exchanger 2 [Spodoptera litura])	GO:0009897(cellular_component:external side of plasma membrane); GO:0007624(biological_process:ultradian rhythm); GO:0003723(molecular_function:RNA binding); GO:0016491(molecular_function:oxidoreductase activity)				ENOG410XVWG(S:Function unknown)	ENOG410XVWG(ecto-NOX disulfide-thiol exchanger)	PF00076.23(RRM_1:RNA recognition motif. (a.k.a. RRM, RBD, or RNP domain))	sp|Q8BHR2|ENOX1_MOUSE(Ecto-NOX disulfide-thiol exchanger 1 OS=Mus musculus OX=10090 GN=Enox1 PE=2 SV=1)	118272672
gene-LOC118278806	LOC118278806	protein rolling stone-like, transcript variant X1	2237	0.466266	-1.10078	6.37637e-06	3.97142e-05	yes	down	XP_022822180.1(protein rolling stone-like isoform X1 [Spodoptera litura])	GO:0016021(cellular_component:integral component of membrane)				ENOG41126BJ(S:Function unknown); ENOG41129Q5(S:Function unknown)	ENOG41126BJ(protein rolling stone-like); ENOG41129Q5(-)		sp|O44252|ROST_DROME(Protein rolling stone OS=Drosophila melanogaster OX=7227 GN=rost PE=2 SV=2)	118278806
gene-LOC118261775	LOC118261775	cuticle protein-like	1183	0.0167703	-5.89795	1.11574e-07	8.47455e-07	yes	down	XP_022816271.1(histidine-rich protein PFHRP-II-like [Spodoptera litura])	GO:0042302(molecular_function:structural constituent of cuticle)	K23625	ATXN2_2L	map04711(Circadian rhythm - fly); map05017(Spinocerebellar ataxia)	ENOG410YSFI(S:Function unknown); ENOG4110T8H(S:Function unknown); ENOG410YS6B(S:Function unknown); ENOG4110SG6(S:Function unknown)	ENOG410YSFI(Cuticular protein); ENOG4110T8H(Cuticle protein); ENOG410YS6B(Cuticle protein); ENOG4110SG6(Insect cuticle protein)	PF00379.24(Chitin_bind_4:Insect cuticle protein)	sp|P45583|CU19_LOCMI(Cuticle protein 19 OS=Locusta migratoria OX=7004 PE=1 SV=1)	118261775
gene-LOC118264568	LOC118264568	uncharacterized LOC118264568	1355	0.115299	-3.11654	3.18897e-07	2.31409e-06	yes	down	PZC79320.1(hypothetical protein B5X24_HaOG216469 [Helicoverpa armigera])	GO:0016021(cellular_component:integral component of membrane); GO:0007156(biological_process:homophilic cell adhesion via plasma membrane adhesion molecules); GO:0005509(molecular_function:calcium ion binding)				ENOG410ZD2B(S:Function unknown); ENOG4111KN4(A:RNA processing and modification); ENOG410Y65V(S:Function unknown); COG2124(Q:Secondary metabolites biosynthesis, transport and catabolism)	ENOG410ZD2B(-); ENOG4111KN4(Tumor necrosis factor alpha-induced protein); ENOG410Y65V(Retrotransposon protein); COG2124(Cytochrome p450)			118264568
gene-LOC118266344	LOC118266344	protein arginine N-methyltransferase 6-like	1257	0.446566	-1.16306	2.07642e-12	2.35129e-11	yes	down	XP_022824286.1(protein arginine N-methyltransferase 6 [Spodoptera litura])	GO:0016274(molecular_function:protein-arginine N-methyltransferase activity)				ENOG410XQYH(S:Function unknown); ENOG410XPGP(T:Signal transduction mechanisms)	ENOG410XQYH(Mitotic spindle assembly checkpoint protein); ENOG410XPGP(Casein Kinase)	PF06325.14(PrmA:Ribosomal protein L11 methyltransferase (PrmA)); PF13649.7(Methyltransf_25:Methyltransferase domain); PF08241.13(Methyltransf_11:Methyltransferase domain); PF05175.15(MTS:Methyltransferase small domain); PF13847.7(Methyltransf_31:Methyltransferase domain); PF13489.7(Methyltransf_23:Methyltransferase domain); PF08003.12(Methyltransf_9:Protein of unknown function (DUF1698))	sp|Q7XKC0|ANM61_ORYSJ(Probable protein arginine N-methyltransferase 6.1 OS=Oryza sativa subsp. japonica OX=39947 GN=PRMT6.1 PE=3 SV=2)	118266344
gene-LOC118275751	LOC118275751	uncharacterized LOC118275751	847	2.03643	1.02604	1.97509e-24	4.16498e-23	yes	up	XP_022822304.1(uncharacterized protein LOC111353486 [Spodoptera litura])					ENOG410Y8N1(S:Function unknown)	ENOG410Y8N1(Protein of unknown function (DUF2462))	PF09495.11(DUF2462:Protein of unknown function (DUF2462))		118275751
gene-LOC118267044	LOC118267044	C-type mannose receptor 2-like, transcript variant X1	2521	2.16494	1.11433	3.21434e-14	4.10017e-13	yes	up	PCG77131.1(hypothetical protein B5V51_8048 [Heliothis virescens])	GO:0030246(molecular_function:carbohydrate binding)	K06560	MRC, CD206, CD280	map05152(Tuberculosis); map04145(Phagosome)	ENOG410ZPTE(S:Function unknown); ENOG410ZMTB(S:Function unknown); ENOG410XRS3(S:Function unknown); ENOG410ZUUD(S:Function unknown)	ENOG410ZPTE(Lectin C-type domain); ENOG410ZMTB(-); ENOG410XRS3(-); ENOG410ZUUD(Lectin C-type domain)	PF00059.22(Lectin_C:Lectin C-type domain)	sp|P22897|MRC1_HUMAN(Macrophage mannose receptor 1 OS=Homo sapiens OX=9606 GN=MRC1 PE=1 SV=1)	118267044
gene-LOC118266013	LOC118266013	pupal cuticle protein 36-like	1806	0.0594719	-4.07165	3.20037e-203	7.17931e-201	yes	down	XP_026763097.1(pupal cuticle protein 36-like [Galleria mellonella])	GO:0042302(molecular_function:structural constituent of cuticle)				ENOG4111PJ1(S:Function unknown); ENOG410XTK4(S:Function unknown); ENOG4110SY1(S:Function unknown); ENOG4110T67(S:Function unknown)	ENOG4111PJ1(Cuticular protein); ENOG410XTK4(Cuticular protein); ENOG4110SY1(Cuticular protein RR-1 motif 12); ENOG4110T67(Insect cuticle protein)	PF00379.24(Chitin_bind_4:Insect cuticle protein)	sp|Q8T634|CU36A_MANSE(Pupal cuticle protein 36a OS=Manduca sexta OX=7130 GN=PCP36a PE=2 SV=1)	118266013
gene-LOC118274338	LOC118274338	uncharacterized LOC118274338	1914	0.305365	-1.7114	1.74444e-18	2.88398e-17	yes	down	XP_022824853.1(uncharacterized protein LOC111355301 [Spodoptera litura])	GO:0016491(molecular_function:oxidoreductase activity)	K00069	HPGD	map05202(Transcriptional misregulation in cancer)	COG1028(S:Function unknown)	COG1028(Dehydrogenase reductase)	PF00106.26(adh_short:short chain dehydrogenase); PF13561.7(adh_short_C2:Enoyl-(Acyl carrier protein) reductase); PF08659.11(KR:KR domain)	sp|Q9NAR7|ADH_BACOL(Alcohol dehydrogenase OS=Bactrocera oleae OX=104688 GN=ADH PE=2 SV=1)	118274338
gene-LOC118280705	LOC118280705	facilitated trehalose transporter Tret1-like, transcript variant X2	2402	0.467607	-1.09663	3.33476e-21	6.234e-20	yes	down	XP_022837116.1(facilitated trehalose transporter Tret1-like [Spodoptera litura])	GO:0022857(molecular_function:transmembrane transporter activity); GO:0016021(cellular_component:integral component of membrane)				ENOG410XNQK(G:Carbohydrate transport and metabolism)	ENOG410XNQK(Transporter)	PF00083.25(Sugar_tr:Sugar (and other) transporter); PF07690.17(MFS_1:Major Facilitator Superfamily)	sp|Q17NV8|TRET1_AEDAE(Facilitated trehalose transporter Tret1 OS=Aedes aegypti OX=7159 GN=Tret1 PE=3 SV=1)	118280705
gene-LOC118265183	LOC118265183	glycogen phosphorylase-like	3436	0.353438	-1.50047	7.59019e-134	1.02871e-131	yes	down	ACN78408.1(glycogen phosphorylase [Spodoptera exigua])	GO:0102250(molecular_function:linear malto-oligosaccharide phosphorylase activity); GO:0008184(molecular_function:glycogen phosphorylase activity); GO:0005975(biological_process:carbohydrate metabolic process); GO:0030170(molecular_function:pyridoxal phosphate binding); GO:0102499(molecular_function:SHG alpha-glucan phosphorylase activity)	K00688	PYG, glgP	map04910(Insulin signaling pathway); map04922(Glucagon signaling pathway); map00500(Starch and sucrose metabolism); map04217(Necroptosis); map04931(Insulin resistance)	COG0058(G:Carbohydrate transport and metabolism)	COG0058(Phosphorylase is an important allosteric enzyme in carbohydrate metabolism. Enzymes from different sources differ in their regulatory mechanisms and in their natural substrates. However, all known phosphorylases share catalytic and structural properties (By similarity))	PF00343.21(Phosphorylase:Carbohydrate phosphorylase)	sp|Q9XTL9|PYG_DROME(Glycogen phosphorylase OS=Drosophila melanogaster OX=7227 GN=GlyP PE=2 SV=2)	118265183
gene-LOC118270648	LOC118270648	uncharacterized LOC118270648	1573	2.35663	1.23672	0.0136843	0.0425034	yes	up										118270648
gene-LOC118263566	LOC118263566	teneurin-m-like	7933	2.48333	1.31227	6.30288e-48	2.58696e-46	yes	up	XP_022829055.1(teneurin-m isoform X9 [Spodoptera litura])	GO:0016021(cellular_component:integral component of membrane)				ENOG410XQQD(S:Function unknown)	ENOG410XQQD(Teneurin transmembrane protein)	PF15636.7(Tox-GHH:GHH signature containing HNH/Endo VII superfamily nuclease toxin); PF07974.14(EGF_2:EGF-like domain); PF05593.15(RHS_repeat:RHS Repeat); PF18720.2(EGF_Tenascin:Tenascin EGF domain)	sp|O61307|TENM_DROME(Teneurin-m OS=Drosophila melanogaster OX=7227 GN=Ten-m PE=1 SV=2)	118263566
gene-LOC118271680	LOC118271680	dyslexia-associated protein KIAA0319-like, transcript variant X1	5267	2.37109	1.24555	4.08358e-19	6.89123e-18	yes	up	XP_022822518.1(dyslexia-associated protein KIAA0319 isoform X1 [Spodoptera litura])	GO:0016021(cellular_component:integral component of membrane)				ENOG410XQ5Y(S:Function unknown)	ENOG410XQ5Y(KIAA0319-like)	PF18911.1(PKD_4:PKD domain); PF15418.7(DUF4625:Domain of unknown function (DUF4625))	sp|Q5VV43|K0319_HUMAN(Dyslexia-associated protein KIAA0319 OS=Homo sapiens OX=9606 GN=KIAA0319 PE=1 SV=1)	118271680
gene-LOC118273112	LOC118273112	chitin synthase chs-2-like, transcript variant X1	5149	0.129028	-2.95425	6.35056e-21	1.17036e-19	yes	down	XP_021183980.1(uncharacterized protein LOC110371881 isoform X1 [Helicoverpa armigera])	GO:0016021(cellular_component:integral component of membrane); GO:0004100(molecular_function:chitin synthase activity)	K00698	CHS1	map00520(Amino sugar and nucleotide sugar metabolism)	COG1215(M:Cell wall/membrane/envelope biogenesis)	COG1215(Glycosyl transferase, family 2)	PF03142.16(Chitin_synth_2:Chitin synthase); PF13632.7(Glyco_trans_2_3:Glycosyl transferase family group 2); PF13641.7(Glyco_tranf_2_3:Glycosyltransferase like family 2)	sp|G5EBQ8|CHS2_CAEEL(Chitin synthase chs-2 OS=Caenorhabditis elegans OX=6239 GN=chs-2 PE=1 SV=1)	118273112
gene-LOC118274628	LOC118274628	neurogenic locus notch homolog protein 3-like, transcript variant X1	2033	0.329209	-1.60293	2.95948e-255	1.01331e-252	yes	down	XP_022831973.1(neurogenic locus notch homolog protein 4 [Spodoptera litura])					ENOG410XP6K(S:Function unknown)	ENOG410XP6K(Notch ligand involved in the mediation of Notch signaling (By similarity))			118274628
gene-LOC118277068	LOC118277068	piggyBac transposable element-derived protein 1-like	4881	0.307043	-1.70349	8.78081e-05	0.000461605	yes	down	XP_022836797.1(piggyBac transposable element-derived protein 1-like, partial [Spodoptera litura])					ENOG410ZDPG(S:Function unknown); ENOG4110JK7(S:Function unknown)	ENOG410ZDPG(YqaJ-like viral recombinase domain); ENOG4110JK7(piggyBac transposable element derived)	PF13843.7(DDE_Tnp_1_7:Transposase IS4)	sp|Q96JS3|PGBD1_HUMAN(PiggyBac transposable element-derived protein 1 OS=Homo sapiens OX=9606 GN=PGBD1 PE=1 SV=1)	118277068
gene-LOC118274285	LOC118274285	cytochrome P450 6k1-like	1794	0.430448	-1.21609	1.2247e-87	9.71623e-86	yes	down	XP_022834509.1(cytochrome P450 6k1-like [Spodoptera litura])	GO:0005506(molecular_function:iron ion binding); GO:0016705(molecular_function:oxidoreductase activity, acting on paired donors, with incorporation or reduction of molecular oxygen); GO:0004497(molecular_function:monooxygenase activity); GO:0020037(molecular_function:heme binding)	K14999	CYP6		COG2124(Q:Secondary metabolites biosynthesis, transport and catabolism)	COG2124(Cytochrome p450)	PF00067.23(p450:Cytochrome P450)	sp|Q964R0|CP6K1_BLAGE(Cytochrome P450 6k1 OS=Blattella germanica OX=6973 GN=CYP6K1 PE=2 SV=1)	118274285
gene-LOC118282462	LOC118282462	uncharacterized LOC118282462	5133	2.77262	1.47125	2.01284e-80	1.44691e-78	yes	up	XP_022824611.1(uncharacterized protein LOC111355114 [Spodoptera litura])	GO:0015074(biological_process:DNA integration); GO:0008270(molecular_function:zinc ion binding); GO:0003676(molecular_function:nucleic acid binding)				ENOG410Z1QR(S:Function unknown); ENOG410Y7Q4(S:Function unknown); ENOG410YP2D(S:Function unknown); COG2801(L:Replication, recombination and repair)	ENOG410Z1QR(-); ENOG410Y7Q4(-); ENOG410YP2D(Integrase core domain protein); COG2801(Retrotransposon protein)	PF05380.14(Peptidase_A17:Pao retrotransposon peptidase); PF03564.16(DUF1759:Protein of unknown function (DUF1759)); PF18701.2(DUF5641:Family of unknown function (DUF5641)); PF05585.13(DUF1758:Putative peptidase (DUF1758)); PF00665.27(rve:Integrase core domain); PF17921.2(Integrase_H2C2:Integrase zinc binding domain)		118282462
gene-LOC118269442	LOC118269442	cytochrome c oxidase assembly protein COX19-like	495	2.06067	1.04311	0.00749923	0.025306	yes	up	XP_022837692.1(cytochrome c oxidase assembly protein COX19 [Spodoptera litura])		K18183	COX19	map04714(Thermogenesis)	ENOG41121W4(O:Posttranslational modification, protein turnover, chaperones)	ENOG41121W4(CytoChrome c oxidase assembly)	PF06747.14(CHCH:CHCH domain)	sp|A8E4L1|COX19_BOVIN(Cytochrome c oxidase assembly protein COX19 OS=Bos taurus OX=9913 GN=COX19 PE=3 SV=1)	118269442
gene-LOC118262391	LOC118262391	ubiquinone biosynthesis protein COQ4 homolog, mitochondrial-like	1096	2.09971	1.07019	4.07842e-05	0.000225518	yes	up	XP_022823358.1(ubiquinone biosynthesis protein COQ4 homolog, mitochondrial [Spodoptera litura])	GO:0031314(cellular_component:extrinsic component of mitochondrial inner membrane); GO:0006744(biological_process:ubiquinone biosynthetic process)	K18586	COQ4		COG5031(H:Coenzyme transport and metabolism)	COG5031(Component of the coenzyme Q biosynthetic pathway. May play a role in organizing a multi-subunit COQ enzyme complex required for coenzyme Q biosynthesis. Required for steady-state levels of other COQ polypeptides (By similarity))	PF05019.14(Coq4:Coenzyme Q (ubiquinone) biosynthesis protein Coq4)	sp|Q1HPV1|COQ4_BOMMO(Ubiquinone biosynthesis protein COQ4 homolog, mitochondrial OS=Bombyx mori OX=7091 PE=2 SV=1)	118262391
gene-LOC118268663	LOC118268663	von Willebrand factor D and EGF domain-containing protein-like	919	3.13921	1.6504	7.86259e-16	1.12914e-14	yes	up	XP_022825545.1(von Willebrand factor D and EGF domain-containing protein-like [Spodoptera litura])									118268663
gene-LOC118277203	LOC118277203	dynein assembly factor with WDR repeat domains 1-like	1875	2.67834	1.42134	1.41266e-06	9.58797e-06	yes	up	XP_022821960.1(dynein assembly factor with WDR repeat domains 1 [Spodoptera litura])		K19760	DAW1		ENOG410XNP8(P:Inorganic ion transport and metabolism)	ENOG410XNP8(transporter activity)	PF00400.33(WD40:WD domain, G-beta repeat); PF12894.8(ANAPC4_WD40:Anaphase-promoting complex subunit 4 WD40 domain); PF17005.6(WD40_like:WD40-like domain); PF08662.12(eIF2A:Eukaryotic translation initiation factor eIF2A)	sp|Q4R8E7|DAW1_MACFA(Dynein assembly factor with WDR repeat domains 1 OS=Macaca fascicularis OX=9541 GN=DAW1 PE=2 SV=1)	118277203
gene-LOC118279007	LOC118279007	myosin-7B-like, transcript variant X1	3637	2.72537	1.44645	3.9321e-228	1.04409e-225	yes	up	XP_022818952.1(protein lava lamp-like isoform X2 [Spodoptera litura])					ENOG410YVHB(S:Function unknown); ENOG4111S17(S:Function unknown)	ENOG410YVHB(-); ENOG4111S17((ribosomal) protein)	PF09177.12(Syntaxin-6_N:Syntaxin 6, N-terminal)		118279007
gene-LOC118274605	LOC118274605	uncharacterized LOC118274605	3837	2.65123	1.40666	1.26782e-10	1.25537e-09	yes	up	XP_022831697.1(uncharacterized protein LOC111360097 isoform X1 [Spodoptera litura])					ENOG410YKH0(S:Function unknown); ENOG41115H7(S:Function unknown)	ENOG410YKH0(-); ENOG41115H7(-)			118274605
gene-LOC118262265	LOC118262265	flocculation protein FLO11-like, transcript variant X1	3917	0.343529	-1.5415	2.92792e-60	1.50574e-58	yes	down	XP_022832727.1(mucin-5AC [Spodoptera litura])					ENOG4112A7J(S:Function unknown)	ENOG4112A7J(-)			118262265
gene-LOC118261958	LOC118261958	endocuticle structural glycoprotein ABD-5-like	673	0.479242	-1.06117	6.2364e-15	8.33934e-14	yes	down	XP_021200996.1(endocuticle structural glycoprotein ABD-5-like [Helicoverpa armigera])	GO:0042302(molecular_function:structural constituent of cuticle)				ENOG41113X7(S:Function unknown); ENOG410YVGC(S:Function unknown); ENOG41125BY(S:Function unknown)	ENOG41113X7(Insect cuticle protein); ENOG410YVGC(Insect cuticle protein); ENOG41125BY(Insect cuticle protein)	PF00379.24(Chitin_bind_4:Insect cuticle protein)	sp|P45589|CU12_HYACE(Flexible cuticle protein 12 OS=Hyalophora cecropia OX=7123 GN=CP12 PE=2 SV=1)	118261958
gene-LOC118273281	LOC118273281	uncharacterized LOC118273281	8930	0.245309	-2.02733	4.5662e-10	4.32708e-09	yes	down	XP_022820580.1(uncharacterized protein LOC111352340 [Spodoptera litura])	GO:0005216(molecular_function:ion channel activity); GO:0016021(cellular_component:integral component of membrane); GO:0016491(molecular_function:oxidoreductase activity)				ENOG410YWWI(U:Intracellular trafficking, secretion, and vesicular transport); ENOG4110S4T(S:Function unknown); ENOG410XPSE(U:Intracellular trafficking, secretion, and vesicular transport); ENOG4111757(T:Signal transduction mechanisms)	ENOG410YWWI(cyclic nucleotide gated channel alpha); ENOG4110S4T(-); ENOG410XPSE(cyclic nucleotide gated channel alpha); ENOG4111757(Cyclic nucleotide-binding domain)	PF00027.30(cNMP_binding:Cyclic nucleotide-binding domain); PF00520.32(Ion_trans:Ion transport protein); PF07885.17(Ion_trans_2:Ion channel)	sp|Q02280|KCNAE_DROME(Potassium voltage-gated channel protein eag OS=Drosophila melanogaster OX=7227 GN=eag PE=1 SV=2)	118273281
gene-LOC118263629	LOC118263629	heat shock protein 75 kDa, mitochondrial-like, transcript variant X1	2438	2.13333	1.0931	3.8131e-16	5.60339e-15	yes	up	QGA73358.1(mitochondrial heat shock protein 75 kDa [Spodoptera frugiperda])	GO:0006457(biological_process:protein folding); GO:0051082(molecular_function:unfolded protein binding); GO:0005524(molecular_function:ATP binding)	K09488	TRAP1, HSP75		COG0326(O:Posttranslational modification, protein turnover, chaperones)	COG0326(Molecular chaperone. Has ATPase activity (By similarity))	PF00183.19(HSP90:Hsp90 protein); PF13589.7(HATPase_c_3:Histidine kinase-, DNA gyrase B-, and HSP90-like ATPase); PF02518.27(HATPase_c:Histidine kinase-, DNA gyrase B-, and HSP90-like ATPase)	sp|Q12931|TRAP1_HUMAN(Heat shock protein 75 kDa, mitochondrial OS=Homo sapiens OX=9606 GN=TRAP1 PE=1 SV=3)	118263629
gene-LOC118271839	LOC118271839	sentrin-specific protease 8-like, transcript variant X1	1007	0.150853	-2.72879	0.00504208	0.0178851	yes	down	PCG67236.1(hypothetical protein B5V51_6671 [Heliothis virescens])	GO:0008234(molecular_function:cysteine-type peptidase activity)	K08597	SENP8, NEDP1, DEN1		ENOG4111G37(O:Posttranslational modification, protein turnover, chaperones)	ENOG4111G37(SUMO sentrin specific peptidase family member 8)	PF02902.20(Peptidase_C48:Ulp1 protease family, C-terminal catalytic domain)	sp|Q5FVJ8|SENP8_RAT(Sentrin-specific protease 8 OS=Rattus norvegicus OX=10116 GN=Senp8 PE=2 SV=1)	118271839
gene-LOC118263097	LOC118263097	uncharacterized LOC118263097	1272	8.73565	3.12691	0.00239007	0.00928829	yes	up	PCG67641.1(hypothetical protein B5V51_6129 [Heliothis virescens])	GO:0046872(molecular_function:metal ion binding)				ENOG410ZA5J(S:Function unknown); ENOG410YWUP(S:Function unknown); ENOG410ZSXY(S:Function unknown); ENOG410ZHWV(S:Function unknown); ENOG4110SKB(S:Function unknown); ENOG410XQ1Y(S:Function unknown)	ENOG410ZA5J(conserved hypothetical protein); ENOG410YWUP(-); ENOG410ZSXY(-); ENOG410ZHWV(Conserved hypothetical, protein); ENOG4110SKB(-); ENOG410XQ1Y(zinc finger)	PF00628.30(PHD:PHD-finger); PF01442.19(Apolipoprotein:Apolipoprotein A1/A4/E domain); PF00130.23(C1_1:Phorbol esters/diacylglycerol binding domain (C1 domain)); PF03258.15(Baculo_FP:Baculovirus FP protein); PF16744.6(Zf_RING:KIAA1045 RING finger)		118263097
gene-LOC118277569	LOC118277569	holotricin-3-like	753	0.300925	-1.73253	2.17161e-118	2.43576e-116	yes	down										118277569
gene-LOC118276158	LOC118276158	potassium channel subfamily K member 1-like, transcript variant X1	3456	2.20591	1.14137	2.98664e-07	2.17212e-06	yes	up	PCG72036.1(hypothetical protein B5V51_1231 [Heliothis virescens])	GO:0005267(molecular_function:potassium channel activity); GO:0016021(cellular_component:integral component of membrane)	K04912	KCNK1, K2P1.1		COG1226(P:Inorganic ion transport and metabolism)	COG1226(PotAssium voltage-gated channel)	PF07885.17(Ion_trans_2:Ion channel); PF00520.32(Ion_trans:Ion transport protein)	sp|Q0P5A0|KCNK1_BOVIN(Potassium channel subfamily K member 1 OS=Bos taurus OX=9913 GN=KCNK1 PE=2 SV=1)	118276158
gene-LOC118276732	LOC118276732	pro-resilin-like	1716	0.375189	-1.41431	7.44009e-09	6.38542e-08	yes	down	XP_022828799.1(pro-resilin-like [Spodoptera litura])	GO:0042302(molecular_function:structural constituent of cuticle)				ENOG41128ZS(S:Function unknown)	ENOG41128ZS(Cuticular protein)	PF00379.24(Chitin_bind_4:Insect cuticle protein)	sp|Q9V7U0|RESIL_DROME(Pro-resilin OS=Drosophila melanogaster OX=7227 GN=resilin PE=1 SV=1)	118276732
gene-LOC118269478	LOC118269478	tetratricopeptide repeat protein 36 homolog, transcript variant X2	642	0.457719	-1.12747	1.8913e-21	3.55603e-20	yes	down	XP_022837851.1(tetratricopeptide repeat protein 36 homolog [Spodoptera litura])					ENOG4111VN1(S:Function unknown)	ENOG4111VN1(tetratricopeptide repeat domain 36)	PF07719.18(TPR_2:Tetratricopeptide repeat); PF00515.29(TPR_1:Tetratricopeptide repeat); PF13424.7(TPR_12:Tetratricopeptide repeat); PF13414.7(TPR_11:TPR repeat); PF13432.7(TPR_16:Tetratricopeptide repeat); PF13371.7(TPR_9:Tetratricopeptide repeat); PF14559.7(TPR_19:Tetratricopeptide repeat)	sp|Q9VU70|TTC36_DROME(Tetratricopeptide repeat protein 36 homolog OS=Drosophila melanogaster OX=7227 GN=CG14105 PE=2 SV=1)	118269478
gene-LOC118277595	LOC118277595	solute carrier family 2, facilitated glucose transporter member 6-like	1730	0.373843	-1.41949	0.00612777	0.0212394	yes	down	XP_022834214.1(solute carrier family 2, facilitated glucose transporter member 6-like [Spodoptera litura])	GO:0022857(molecular_function:transmembrane transporter activity); GO:0016021(cellular_component:integral component of membrane)	K08145	SLC2A8, GLUT8		ENOG410XNQK(G:Carbohydrate transport and metabolism)	ENOG410XNQK(Transporter)	PF00083.25(Sugar_tr:Sugar (and other) transporter); PF07690.17(MFS_1:Major Facilitator Superfamily)	sp|Q9UGQ3|GTR6_HUMAN(Solute carrier family 2, facilitated glucose transporter member 6 OS=Homo sapiens OX=9606 GN=SLC2A6 PE=1 SV=2)	118277595
gene-LOC118262140	LOC118262140	traB domain-containing protein-like, transcript variant X1	2178	2.30881	1.20715	0.00186123	0.00744368	yes	up	XP_021188950.1(traB domain-containing protein-like [Helicoverpa armigera])					COG1916(S:Function unknown)	COG1916(traB family)	PF01963.18(TraB:TraB family)	sp|Q99JY4|TRABD_MOUSE(TraB domain-containing protein OS=Mus musculus OX=10090 GN=Trabd PE=1 SV=1)	118262140
gene-LOC118274527	LOC118274527	cytochrome b-c1 complex subunit 6, mitochondrial-like	582	0.352847	-1.50289	3.99174e-230	1.08201e-227	yes	down	XP_022832111.1(cytochrome b-c1 complex subunit 6, mitochondrial-like [Spodoptera litura])	GO:0005743(cellular_component:mitochondrial inner membrane); GO:0070469(cellular_component:respiratory chain); GO:0008121(molecular_function:ubiquinol-cytochrome-c reductase activity); GO:0006122(biological_process:mitochondrial electron transport, ubiquinol to cytochrome c)	K00416	QCR6, UQCRH	map00190(Oxidative phosphorylation); map04260(Cardiac muscle contraction); map05012(Parkinson disease); map05010(Alzheimer disease); map05016(Huntington disease); map04714(Thermogenesis); map04932(Non-alcoholic fatty liver disease (NAFLD))	ENOG411247S(C:Energy production and conversion)	ENOG411247S(This is a component of the ubiquinol-cytochrome c reductase complex (complex III or cytochrome b-c1 complex), which is part of the mitochondrial respiratory chain. This protein may mediate formation of the complex between cytochromes c and c1 (By similarity))	PF02320.17(UCR_hinge:Ubiquinol-cytochrome C reductase hinge protein)	sp|P99028|QCR6_MOUSE(Cytochrome b-c1 complex subunit 6, mitochondrial OS=Mus musculus OX=10090 GN=Uqcrh PE=1 SV=2)	118274527
gene-LOC118278218	LOC118278218	venom protease-like	1347	2.3439	1.22891	2.43299e-63	1.29736e-61	yes	up	NP_001036915.1(serine protease precursor [Bombyx mori])	GO:0004252(molecular_function:serine-type endopeptidase activity)				COG5640(S:Function unknown)	COG5640(30K protein)	PF00089.27(Trypsin:Trypsin); PF09342.12(DUF1986:Domain of unknown function (DUF1986)); PF13365.7(Trypsin_2:Trypsin-like peptidase domain)	sp|P21902|PCE_TACTR(Proclotting enzyme OS=Tachypleus tridentatus OX=6853 PE=1 SV=1)	118278218
gene-LOC118271820	LOC118271820	carboxypeptidase B-like, transcript variant X1	1484	2.28234	1.19051	0.00263776	0.0101209	yes	up	XP_022822666.1(carboxypeptidase B-like isoform X1 [Spodoptera litura])	GO:0004181(molecular_function:metallocarboxypeptidase activity); GO:0008270(molecular_function:zinc ion binding)				COG2866(E:Amino acid transport and metabolism)	COG2866(metallocarboxypeptidase activity)	PF00246.25(Peptidase_M14:Zinc carboxypeptidase); PF02244.17(Propep_M14:Carboxypeptidase activation peptide)	sp|P19223|CBPB1_RAT(Carboxypeptidase B OS=Rattus norvegicus OX=10116 GN=Cpb1 PE=1 SV=1)	118271820
gene-LOC118279206	LOC118279206	RING-box protein 2-like	484	0.235577	-2.08573	0.00178827	0.00717291	yes	down	XP_022821385.1(RING-box protein 2 [Spodoptera litura])	GO:0008270(molecular_function:zinc ion binding)	K10611	RBX2, ROC2, RNF7	map04120(Ubiquitin mediated proteolysis); map05170(Human immunodeficiency virus 1 infection)	COG5194(S:Function unknown)	COG5194(-)	PF12678.8(zf-rbx1:RING-H2 zinc finger domain); PF12861.8(zf-ANAPC11:Anaphase-promoting complex subunit 11 RING-H2 finger); PF13639.7(zf-RING_2:Ring finger domain); PF13923.7(zf-C3HC4_2:Zinc finger, C3HC4 type (RING finger))	sp|Q9UBF6|RBX2_HUMAN(RING-box protein 2 OS=Homo sapiens OX=9606 GN=RNF7 PE=1 SV=1)	118279206
gene-LOC118277653	LOC118277653	dual specificity protein phosphatase 23-like, transcript variant X3	915	0.300284	-1.7356	1.10493e-203	2.52216e-201	yes	down	XP_022818747.1(dual specificity protein phosphatase 23-like [Spodoptera litura])	GO:0004725(molecular_function:protein tyrosine phosphatase activity); GO:0008138(molecular_function:protein tyrosine/serine/threonine phosphatase activity)	K14165	K14165		COG2453(T:Signal transduction mechanisms)	COG2453(dual specificity phosphatase)	PF00782.21(DSPc:Dual specificity phosphatase, catalytic domain); PF14566.7(PTPlike_phytase:Inositol hexakisphosphate)	sp|Q6NT99|DUS23_MOUSE(Dual specificity protein phosphatase 23 OS=Mus musculus OX=10090 GN=Dusp23 PE=1 SV=1)	118277653
gene-LOC118280746	LOC118280746	protein lethal(2)essential for life-like	846	0.162136	-2.62472	8.34859e-26	1.84734e-24	yes	down	QGA73367.1(small heat shock protein 20.4 [Spodoptera frugiperda])	GO:0046872(molecular_function:metal ion binding)	K09542	CRYAB	map04213(Longevity regulating pathway - multiple species); map04141(Protein processing in endoplasmic reticulum)	ENOG410YERS(O:Posttranslational modification, protein turnover, chaperones)	ENOG410YERS(Heat shock protein)	PF00011.22(HSP20:Hsp20/alpha crystallin family); PF00525.19(Crystallin:Alpha crystallin A chain, N terminal)	sp|P82147|L2EFL_DROME(Protein lethal(2)essential for life OS=Drosophila melanogaster OX=7227 GN=l(2)efl PE=1 SV=1)	118280746
gene-LOC118276937	LOC118276937	pro-resilin-like	1254	0.145578	-2.78014	1.03512e-05	6.27001e-05	yes	down	XP_022828820.1(pro-resilin-like [Spodoptera litura])	GO:0042302(molecular_function:structural constituent of cuticle)				ENOG41120ID(S:Function unknown)	ENOG41120ID(Insect cuticle protein)	PF00379.24(Chitin_bind_4:Insect cuticle protein)	sp|Q9V7U0|RESIL_DROME(Pro-resilin OS=Drosophila melanogaster OX=7227 GN=resilin PE=1 SV=1)	118276937
gene-LOC118273150	LOC118273150	chitin synthase chs-2-like, transcript variant X1	5218	0.149531	-2.74149	3.72372e-07	2.68269e-06	yes	down	XP_021183980.1(uncharacterized protein LOC110371881 isoform X1 [Helicoverpa armigera])	GO:0016021(cellular_component:integral component of membrane); GO:0004100(molecular_function:chitin synthase activity)	K00698	CHS1	map00520(Amino sugar and nucleotide sugar metabolism)	COG1215(M:Cell wall/membrane/envelope biogenesis)	COG1215(Glycosyl transferase, family 2)	PF03142.16(Chitin_synth_2:Chitin synthase); PF13632.7(Glyco_trans_2_3:Glycosyl transferase family group 2); PF13641.7(Glyco_tranf_2_3:Glycosyltransferase like family 2)	sp|G5EBQ8|CHS2_CAEEL(Chitin synthase chs-2 OS=Caenorhabditis elegans OX=6239 GN=chs-2 PE=1 SV=1)	118273150
gene-LOC118268913	LOC118268913	uncharacterized LOC118268913	2585	0.431504	-1.21255	0.0033975	0.0126517	yes	down	XP_022832344.1(uncharacterized protein LOC111360598 [Spodoptera litura])									118268913
gene-LOC118282313	LOC118282313	cuticle protein 8-like, transcript variant X1	1399	0.0108015	-6.53262	1.54745e-06	1.04196e-05	yes	down	XP_022815895.1(activating signal cointegrator 1 complex subunit 2 homolog isoform X1 [Spodoptera litura])	GO:0042302(molecular_function:structural constituent of cuticle)				ENOG4111Y6E(S:Function unknown)	ENOG4111Y6E(Insect cuticle protein)	PF00379.24(Chitin_bind_4:Insect cuticle protein)	sp|P82166|CU198_LOCMI(Cuticle protein 19.8 OS=Locusta migratoria OX=7004 PE=1 SV=1)	118282313
gene-LOC118264739	LOC118264739	uncharacterized LOC118264739	1069	0.145522	-2.78069	7.48223e-06	4.61599e-05	yes	down	CAB3223597.1(unnamed protein product [Arctia plantaginis])									118264739
gene-LOC118273378	LOC118273378	sodium/potassium-transporting ATPase subunit beta-2-like, transcript variant X1	1679	0.316805	-1.65833	0.0108018	0.0347704	yes	down	XP_022820822.1(sodium/potassium-transporting ATPase subunit beta-2-like [Spodoptera litura])	GO:0006813(biological_process:potassium ion transport); GO:0005890(cellular_component:sodium:potassium-exchanging ATPase complex); GO:0006814(biological_process:sodium ion transport)	K01540	ATP1B, CD298	map04918(Thyroid hormone synthesis); map04978(Mineral absorption); map04971(Gastric acid secretion); map04972(Pancreatic secretion); map04964(Proximal tubule bicarbonate reclamation); map04260(Cardiac muscle contraction); map04261(Adrenergic signaling in cardiomyocytes); map04961(Endocrine and other factor-regulated calcium reabsorption); map04960(Aldosterone-regulated sodium reabsorption); map04…	ENOG411150A(U:Intracellular trafficking, secretion, and vesicular transport)	ENOG411150A(ATPase, Na K transporting, beta)	PF00287.19(Na_K-ATPase:Sodium / potassium ATPase beta chain)	sp|Q24048|ATPB2_DROME(Sodium/potassium-transporting ATPase subunit beta-2 OS=Drosophila melanogaster OX=7227 GN=nrv2 PE=1 SV=2)	118273378
gene-LOC118271183	LOC118271183	alpha-(1,3)-fucosyltransferase C-like, transcript variant X2	3796	2.44158	1.28781	0.000207286	0.00101429	yes	up	XP_022823471.1(alpha-(1,3)-fucosyltransferase C-like isoform X1 [Spodoptera litura])	GO:0032580(cellular_component:Golgi cisterna membrane); GO:0016021(cellular_component:integral component of membrane); GO:0006486(biological_process:protein glycosylation); GO:0008417(molecular_function:fucosyltransferase activity)	K14464	FUT-1, FucTC	map00513(Various types of N-glycan biosynthesis)	ENOG410ZIMX(S:Function unknown)	ENOG410ZIMX((Alpha (1,3) fucosyltransferase)	PF00852.20(Glyco_transf_10:Glycosyltransferase family 10 (fucosyltransferase) C-term); PF17039.6(Glyco_tran_10_N:Fucosyltransferase, N-terminal)	sp|P83088|FUCTC_DROME(Alpha-(1,3)-fucosyltransferase C OS=Drosophila melanogaster OX=7227 GN=FucTC PE=2 SV=4)	118271183
gene-LOC118277358	LOC118277358	probable serine/threonine-protein kinase clkA, transcript variant X2	1192	0.119144	-3.06922	0.0044744	0.0160816	yes	down	XP_022822490.1(uncharacterized protein LOC111353594 [Spodoptera litura])									118277358
gene-LOC118269911	LOC118269911	venom serine protease inhibitor-like	419	0.466102	-1.10128	3.05218e-23	6.16645e-22	yes	down	XP_022826208.1(allergen Api m 6-like [Spodoptera litura])					ENOG4110SFB(S:Function unknown)	ENOG4110SFB(Trypsin Inhibitor like cysteine rich domain)	PF01826.18(TIL:Trypsin Inhibitor like cysteine rich domain)		118269911
gene-LOC118269311	LOC118269311	uncharacterized LOC118269311	1040	5.2616	2.3955	2.82399e-05	0.000159129	yes	up										118269311
gene-LOC118265620	LOC118265620	alpha-aminoadipic semialdehyde synthase, mitochondrial-like	3224	2.6246	1.3921	1.00505e-07	7.67865e-07	yes	up	XP_022814901.1(alpha-aminoadipic semialdehyde synthase, mitochondrial [Spodoptera litura])	GO:0016491(molecular_function:oxidoreductase activity)	K14157	AASS	map00310(Lysine degradation)	COG1748(E:Amino acid transport and metabolism)	COG1748(saccharopine dehydrogenase)	PF16653.6(Sacchrp_dh_C:Saccharopine dehydrogenase C-terminal domain); PF05222.16(AlaDh_PNT_N:Alanine dehydrogenase/PNT, N-terminal domain); PF03435.19(Sacchrp_dh_NADP:Saccharopine dehydrogenase NADP binding domain); PF01262.22(AlaDh_PNT_C:Alanine dehydrogenase/PNT, C-terminal domain)	sp|A8E657|AASS_BOVIN(Alpha-aminoadipic semialdehyde synthase, mitochondrial OS=Bos taurus OX=9913 GN=AASS PE=2 SV=1)	118265620
gene-LOC118282420	LOC118282420	protein lethal(3)malignant blood neoplasm 1-like, transcript variant X1	2167	0.156439	-2.67633	5.49358e-08	4.32931e-07	yes	down	TKX27796.1(cuticular protein RR-2 [Spodoptera litura])	GO:0042302(molecular_function:structural constituent of cuticle)				ENOG4112CT1(S:Function unknown)	ENOG4112CT1(Insect cuticle protein)	PF00379.24(Chitin_bind_4:Insect cuticle protein)	sp|P52302|MBN_DROME(Protein lethal(3)malignant blood neoplasm 1 OS=Drosophila melanogaster OX=7227 GN=l(3)mbn PE=2 SV=2)	118282420
gene-LOC118272693	LOC118272693	uncharacterized LOC118272693, transcript variant X1	3263	0.363895	-1.4584	1.63587e-08	1.3531e-07	yes	down	XP_022830417.1(uncharacterized protein LOC111359192 [Spodoptera litura])					ENOG4110S32(S:Function unknown)	ENOG4110S32(-)			118272693
gene-LOC118263563	LOC118263563	teneurin-m-like	12010	5.33154	2.41455	3.26306e-47	1.31442e-45	yes	up	XP_022829052.1(teneurin-m isoform X6 [Spodoptera litura])	GO:0016021(cellular_component:integral component of membrane)				ENOG410XQQD(S:Function unknown)	ENOG410XQQD(Teneurin transmembrane protein)	PF15636.7(Tox-GHH:GHH signature containing HNH/Endo VII superfamily nuclease toxin); PF07974.14(EGF_2:EGF-like domain); PF05593.15(RHS_repeat:RHS Repeat); PF18720.2(EGF_Tenascin:Tenascin EGF domain)	sp|O61307|TENM_DROME(Teneurin-m OS=Drosophila melanogaster OX=7227 GN=Ten-m PE=1 SV=2)	118263563
gene-LOC118267722	LOC118267722	uncharacterized LOC118267722	775	0.469085	-1.09208	6.23591e-22	1.19317e-20	yes	down	XP_022826759.1(uncharacterized protein LOC111356585 [Spodoptera litura])	GO:0016021(cellular_component:integral component of membrane)				ENOG4111APH(S:Function unknown); ENOG4110T6K(S:Function unknown)	ENOG4111APH(-); ENOG4110T6K(-)	PF15860.6(DUF4728:Domain of unknown function (DUF4728))		118267722
gene-LOC118280438	LOC118280438	sorting and assembly machinery component 50 homolog, transcript variant X1	1712	0.41437	-1.27101	1.77418e-123	2.07962e-121	yes	down	XP_022835053.1(sorting and assembly machinery component 50 homolog isoform X1 [Spodoptera litura])	GO:0019867(cellular_component:outer membrane)	K07277	SAM50, TOB55, bamA		COG4775(M:Cell wall/membrane/envelope biogenesis)	COG4775(Gram-negative-bacterium-type cell outer membrane assembly)	PF01103.24(Omp85:Omp85 superfamily domain)	sp|Q803G5|SAM5A_DANRE(Sorting and assembly machinery component 50 homolog A OS=Danio rerio OX=7955 GN=samm50a PE=2 SV=1)	118280438
gene-LOC118269503	LOC118269503	dynein heavy chain 6, axonemal-like	12714	6.18187	2.62804	0.0162564	0.0495693	yes	up	XP_022832877.1(dynein heavy chain 6, axonemal [Spodoptera litura])	GO:0031514(cellular_component:motile cilium); GO:0030286(cellular_component:dynein complex); GO:0007018(biological_process:microtubule-based movement); GO:0003777(molecular_function:microtubule motor activity); GO:0005524(molecular_function:ATP binding)	K10408	DNAH	map05016(Huntington disease)	COG5245(S:Function unknown)	COG5245(guanyl-nucleotide exchange factor activity)	PF12774.8(AAA_6:Hydrolytic ATP binding site of dynein motor region); PF08393.14(DHC_N2:Dynein heavy chain, N-terminal region 2); PF12780.8(AAA_8:P-loop containing dynein motor region D4); PF18199.2(Dynein_C:Dynein heavy chain C-terminal domain); PF12781.8(AAA_9:ATP-binding dynein motor region); PF12775.8(AAA_7:P-loop containing dynein motor region); PF18198.2(AAA_lid_11:Dynein heavy chain AAA lid…	sp|Q9C0G6|DYH6_HUMAN(Dynein heavy chain 6, axonemal OS=Homo sapiens OX=9606 GN=DNAH6 PE=2 SV=3)	118269503
gene-LOC118270920	LOC118270920	DNA polymerase subunit gamma-1, mitochondrial-like	3654	2.63272	1.39655	0.00235924	0.00917947	yes	up	XP_022834813.1(DNA polymerase subunit gamma-1, mitochondrial [Spodoptera litura])	GO:0003887(molecular_function:DNA-directed DNA polymerase activity); GO:0005760(cellular_component:gamma DNA polymerase complex); GO:0006260(biological_process:DNA replication); GO:0003677(molecular_function:DNA binding)	K02332	POLG		COG0749(J:Translation, ribosomal structure and biogenesis)	COG0749(eukaryotic translation initiation factor 1A domain containing)	PF18136.2(DNApol_Exo:DNA mitochondrial polymerase exonuclease domain); PF00476.21(DNA_pol_A:DNA polymerase family A); PF01612.21(DNA_pol_A_exo1:3'-5' exonuclease)	sp|Q27607|DPOG1_DROME(DNA polymerase subunit gamma-1, mitochondrial OS=Drosophila melanogaster OX=7227 GN=tam PE=1 SV=2)	118270920
gene-LOC118264764	LOC118264764	uncharacterized LOC118264764	519	0.368327	-1.44094	1.13888e-07	8.63012e-07	yes	down										118264764
gene-LOC118275432	LOC118275432	NPC intracellular cholesterol transporter 2-like	819	0.468568	-1.09367	0.0012333	0.00514969	yes	down	XP_022817737.1(epididymal secretory protein E1-like [Spodoptera litura])		K13443	NPC2	map04979(Cholesterol metabolism); map04142(Lysosome)	ENOG4111Q8S(S:Function unknown)	ENOG4111Q8S(Niemann-Pick disease, type C2)	PF02221.16(E1_DerP2_DerF2:ML domain)	sp|Q9DGJ3|NPC2_DANRE(NPC intracellular cholesterol transporter 2 OS=Danio rerio OX=7955 GN=npc2 PE=2 SV=1)	118275432
gene-LOC118262346	LOC118262346	kallikrein-8-like	1483	3.17812	1.66817	1.18799e-06	8.10965e-06	yes	up	XP_022834299.1(kallikrein-8-like [Spodoptera litura])	GO:0004252(molecular_function:serine-type endopeptidase activity); GO:0016021(cellular_component:integral component of membrane)						PF00089.27(Trypsin:Trypsin)		118262346
gene-LOC118280289	LOC118280289	glucose-1-phosphatase-like	1465	3.03827	1.60325	5.45338e-28	1.33623e-26	yes	up	XP_022824261.1(uncharacterized protein LOC111354875 [Spodoptera litura])					ENOG410XRK8(S:Function unknown)	ENOG410XRK8(piggyBac transposable element derived)	PF00328.23(His_Phos_2:Histidine phosphatase superfamily (branch 2))	sp|Q52309|AGP_PRORE(Glucose-1-phosphatase OS=Providencia rettgeri OX=587 GN=agp PE=3 SV=1)	118280289
gene-LOC118277556	LOC118277556	probable aminopeptidase NPEPL1, transcript variant X1	3418	2.26314	1.17833	7.32233e-72	4.58033e-70	yes	up	RVE46453.1(hypothetical protein evm_008920 [Chilo suppressalis])	GO:0015074(biological_process:DNA integration); GO:0008270(molecular_function:zinc ion binding); GO:0003676(molecular_function:nucleic acid binding)				COG2801(L:Replication, recombination and repair)	COG2801(Retrotransposon protein)	PF17919.2(RT_RNaseH_2:RNase H-like domain found in reverse transcriptase); PF17917.2(RT_RNaseH:RNase H-like domain found in reverse transcriptase); PF00078.28(RVT_1:Reverse transcriptase (RNA-dependent DNA polymerase)); PF17921.2(Integrase_H2C2:Integrase zinc binding domain); PF00665.27(rve:Integrase core domain); PF09337.11(zf-H2C2:H2C2 zinc finger)	sp|Q09575|YRD6_CAEEL(Uncharacterized protein K02A2.6 OS=Caenorhabditis elegans OX=6239 GN=K02A2.6 PE=4 SV=1)	118277556
gene-LOC118279340	LOC118279340	uncharacterized LOC118279340	3282	2.13454	1.09393	1.32063e-14	1.73439e-13	yes	up	XP_022837572.1(neuronal acetylcholine receptor subunit beta-3-like [Spodoptera litura])	GO:0005230(molecular_function:extracellular ligand-gated ion channel activity); GO:0016021(cellular_component:integral component of membrane); GO:0004888(molecular_function:transmembrane signaling receptor activity)				ENOG410XQGR(A:RNA processing and modification); COG4886(S:Function unknown)	ENOG410XQGR(RNA splicing); COG4886(leucine Rich Repeat)	PF12248.9(Methyltransf_FA:Farnesoic acid 0-methyl transferase); PF02931.24(Neur_chan_LBD:Neurotransmitter-gated ion-channel ligand binding domain)		118279340
gene-LOC118272763	LOC118272763	rutC family protein UK114-like, transcript variant X1	1005	2.21082	1.14458	0.000856691	0.00370559	yes	up	XP_022830246.1(rutC family protein UK114-like [Spodoptera litura])		K09022	ridA, tdcF, RIDA		COG0251(J:Translation, ribosomal structure and biogenesis)	COG0251(Endoribonuclease LPSP)	PF01042.22(Ribonuc_L-PSP:Endoribonuclease L-PSP)	sp|Q9V3W0|UK114_DROME(RutC family protein UK114 OS=Drosophila melanogaster OX=7227 GN=UK114 PE=2 SV=1)	118272763
gene-LOC118269659	LOC118269659	uncharacterized LOC118269659, transcript variant X1	4776	2.21687	1.14853	8.69753e-48	3.5586e-46	yes	up	XP_021198586.1(PHD finger protein rhinoceros isoform X1 [Helicoverpa armigera])		K13172	SRRM2, SRM300		ENOG411200J(S:Function unknown); ENOG410Y74P(S:Function unknown)	ENOG411200J(-); ENOG410Y74P(-)			118269659
gene-LOC118270271	LOC118270271	uncharacterized LOC118270271	2238	2.02073	1.01488	2.22754e-07	1.64673e-06	yes	up	XP_022827700.1(uncharacterized protein LOC111357305 [Spodoptera litura])	GO:0016021(cellular_component:integral component of membrane)	K19385	TMEM216		ENOG4111ZCW(S:Function unknown)	ENOG4111ZCW(transmembrane protein 216)	PF09799.10(Transmemb_17:Predicted membrane protein)	sp|E7EYQ9|TM216_DANRE(Transmembrane protein 216 OS=Danio rerio OX=7955 GN=tmem216 PE=3 SV=1)	118270271
gene-LOC118270015	LOC118270015	glutathione S-transferase-like	711	0.187849	-2.41236	0.00355011	0.0131317	yes	down	XP_022826114.1(glutathione S-transferase-like [Spodoptera litura])	GO:0004364(molecular_function:glutathione transferase activity)	K04097	HPGDS	map00590(Arachidonic acid metabolism); map00480(Glutathione metabolism); map05204(Chemical carcinogenesis); map00982(Drug metabolism - cytochrome P450); map00980(Metabolism of xenobiotics by cytochrome P450)	ENOG4110YU0(O:Posttranslational modification, protein turnover, chaperones); ENOG4111VAU(O:Posttranslational modification, protein turnover, chaperones); ENOG4111I69(O:Posttranslational modification, protein turnover, chaperones)	ENOG4110YU0(Glutathione S-transferase, mu); ENOG4111VAU(glutathione Stransferase); ENOG4111I69(glutathione Stransferase)	PF14497.7(GST_C_3:Glutathione S-transferase, C-terminal domain); PF02798.21(GST_N:Glutathione S-transferase, N-terminal domain); PF13417.7(GST_N_3:Glutathione S-transferase, N-terminal domain); PF00043.26(GST_C:Glutathione S-transferase, C-terminal domain); PF13409.7(GST_N_2:Glutathione S-transferase, N-terminal domain)	sp|O18598|GST1_BLAGE(Glutathione S-transferase OS=Blattella germanica OX=6973 PE=1 SV=3)	118270015
gene-LOC118272573	LOC118272573	uncharacterized LOC118272573	1267	0.132975	-2.91078	7.22414e-07	5.04256e-06	yes	down	PZC79320.1(hypothetical protein B5X24_HaOG216469 [Helicoverpa armigera])	GO:0016021(cellular_component:integral component of membrane); GO:0007156(biological_process:homophilic cell adhesion via plasma membrane adhesion molecules); GO:0005509(molecular_function:calcium ion binding)				ENOG410ZD2B(S:Function unknown); ENOG4111KN4(A:RNA processing and modification); ENOG410Y65V(S:Function unknown); COG2124(Q:Secondary metabolites biosynthesis, transport and catabolism)	ENOG410ZD2B(-); ENOG4111KN4(Tumor necrosis factor alpha-induced protein); ENOG410Y65V(Retrotransposon protein); COG2124(Cytochrome p450)			118272573
gene-LOC118263753	LOC118263753	uncharacterized LOC118263753	4107	0.426607	-1.22902	0.00013829	0.000699842	yes	down	XP_028160090.1(uncharacterized protein LOC114352628 isoform X1 [Ostrinia furnacalis])	GO:0015074(biological_process:DNA integration); GO:0008270(molecular_function:zinc ion binding); GO:0003676(molecular_function:nucleic acid binding)				ENOG410Z1QR(S:Function unknown); ENOG410Y7Q4(S:Function unknown); ENOG410YP2D(S:Function unknown); COG2801(L:Replication, recombination and repair)	ENOG410Z1QR(-); ENOG410Y7Q4(-); ENOG410YP2D(Integrase core domain protein); COG2801(Retrotransposon protein)	PF05380.14(Peptidase_A17:Pao retrotransposon peptidase); PF18701.2(DUF5641:Family of unknown function (DUF5641)); PF05585.13(DUF1758:Putative peptidase (DUF1758)); PF00665.27(rve:Integrase core domain); PF00078.28(RVT_1:Reverse transcriptase (RNA-dependent DNA polymerase)); PF17921.2(Integrase_H2C2:Integrase zinc binding domain)		118263753
gene-LOC118276729	LOC118276729	pro-resilin-like	1797	0.413488	-1.27408	1.95583e-05	0.000113149	yes	down	XP_022828799.1(pro-resilin-like [Spodoptera litura])	GO:0042302(molecular_function:structural constituent of cuticle)				ENOG41128ZS(S:Function unknown)	ENOG41128ZS(Cuticular protein)	PF00379.24(Chitin_bind_4:Insect cuticle protein)	sp|Q9V7U0|RESIL_DROME(Pro-resilin OS=Drosophila melanogaster OX=7227 GN=resilin PE=1 SV=1)	118276729
gene-LOC118282238	LOC118282238	protein lin-28 homolog, transcript variant X1	3750	2.55325	1.35233	0.000558101	0.00250367	yes	up	XP_022816216.1(protein lin-28 homolog isoform X1 [Spodoptera litura])	GO:0008270(molecular_function:zinc ion binding); GO:0003676(molecular_function:nucleic acid binding)	K18754	LIN28		COG1278(K:Transcription)	COG1278(Cold shock protein)	PF00313.23(CSD:'Cold-shock' DNA-binding domain); PF00098.24(zf-CCHC:Zinc knuckle)	sp|Q9VRN5|LIN28_DROME(Protein lin-28 homolog OS=Drosophila melanogaster OX=7227 GN=lin-28 PE=2 SV=2)	118282238
gene-LOC118276050	LOC118276050	uncharacterized LOC118276050	1168	22.3407	4.4816	0.00634717	0.0219228	yes	up										118276050
gene-LOC118271714	LOC118271714	pancreatic lipase-related protein 2-like	1480	0.293629	-1.76793	8.28178e-51	3.60382e-49	yes	down	XP_022822652.1(pancreatic lipase-related protein 2 [Spodoptera litura])	GO:0005576(cellular_component:extracellular region); GO:0006629(biological_process:lipid metabolic process); GO:0052689(molecular_function:carboxylic ester hydrolase activity)				ENOG4111FIQ(S:Function unknown)	ENOG4111FIQ(Lipase)	PF00151.20(Lipase:Lipase)	sp|A5PK46|LIPR2_BOVIN(Pancreatic lipase-related protein 2 OS=Bos taurus OX=9913 GN=PNLIPRP2 PE=2 SV=1)	118271714
gene-LOC118275668	LOC118275668	venom carboxylesterase-6-like, transcript variant X1	2923	0.258752	-1.95036	0.000566701	0.00253554	yes	down	XP_022817881.1(esterase E4 [Spodoptera litura])	GO:0016787(molecular_function:hydrolase activity)				COG2272(E:Amino acid transport and metabolism)	COG2272(cysteine biosynthetic process from serine)	PF00135.29(COesterase:Carboxylesterase family); PF07859.14(Abhydrolase_3:alpha/beta hydrolase fold); PF00326.22(Peptidase_S9:Prolyl oligopeptidase family)	sp|B2D0J5|EST6_APIME(Venom carboxylesterase-6 OS=Apis mellifera OX=7460 PE=2 SV=1)	118275668
gene-LOC118280022	LOC118280022	uncharacterized LOC118280022	508	0.0378889	-4.72208	0.00134529	0.00555142	yes	down	XP_022817257.1(uncharacterized protein LOC111350068 [Spodoptera litura])					ENOG4111AT4(S:Function unknown)	ENOG4111AT4(-)			118280022
gene-LOC118277286	LOC118277286	uncharacterized LOC118277286	2061	10.1371	3.34157	1.00268e-12	1.15246e-11	yes	up	XP_021185600.1(uncharacterized protein LOC110372907 [Helicoverpa armigera])	GO:0015074(biological_process:DNA integration); GO:0004190(molecular_function:aspartic-type endopeptidase activity); GO:0008270(molecular_function:zinc ion binding); GO:0003676(molecular_function:nucleic acid binding); GO:0003964(molecular_function:RNA-directed DNA polymerase activity); GO:0008233(molecular_function:peptidase activity)				COG2801(D:Cell cycle control, cell division, chromosome partitioning); COG2801(T:Signal transduction mechanisms); COG2801(Z:Cytoskeleton)	COG2801(Calcium-binding protein); COG2801(Calcium-binding protein); COG2801(Calcium-binding protein)	PF00078.28(RVT_1:Reverse transcriptase (RNA-dependent DNA polymerase)); PF17919.2(RT_RNaseH_2:RNase H-like domain found in reverse transcriptase); PF17917.2(RT_RNaseH:RNase H-like domain found in reverse transcriptase); PF03732.18(Retrotrans_gag:Retrotransposon gag protein)	sp|P04323|POL3_DROME(Retrovirus-related Pol polyprotein from transposon 17.6 OS=Drosophila melanogaster OX=7227 GN=pol PE=4 SV=1)	118277286
gene-LOC118265051	LOC118265051	protein peste-like, transcript variant X1	3154	2.20054	1.13785	0.000570474	0.00254979	yes	up	XP_021199543.1(protein peste-like isoform X1 [Helicoverpa armigera])	GO:0016021(cellular_component:integral component of membrane)				ENOG410XS17(U:Intracellular trafficking, secretion, and vesicular transport)	ENOG410XS17(scavenger receptor class B, member)	PF01130.22(CD36:CD36 family)	sp|B7Z031|PESTE_DROME(Protein peste OS=Drosophila melanogaster OX=7227 GN=pes PE=2 SV=1)	118265051
gene-LOC118269942	LOC118269942	synaptic vesicle glycoprotein 2C-like, transcript variant X2	2399	0.356223	-1.48915	8.93285e-13	1.03311e-11	yes	down	XP_022825994.1(synaptic vesicle glycoprotein 2C-like isoform X1 [Spodoptera litura])	GO:0022857(molecular_function:transmembrane transporter activity); GO:0016021(cellular_component:integral component of membrane)				ENOG410YD9D(G:Carbohydrate transport and metabolism); COG0477(G:Carbohydrate transport and metabolism)	ENOG410YD9D(Synaptic vesicle protein); COG0477(major facilitator Superfamily)	PF07690.17(MFS_1:Major Facilitator Superfamily); PF00083.25(Sugar_tr:Sugar (and other) transporter)	sp|Q69ZS6|SV2C_MOUSE(Synaptic vesicle glycoprotein 2C OS=Mus musculus OX=10090 GN=Sv2c PE=1 SV=2)	118269942
gene-LOC118272396	LOC118272396	uncharacterized LOC118272396, transcript variant X1	6611	2.15253	1.10603	2.46382e-54	1.13275e-52	yes	up	XP_022829864.1(uncharacterized protein LOC111358795 isoform X1 [Spodoptera litura])	GO:0016021(cellular_component:integral component of membrane)				ENOG4111Q29(S:Function unknown)	ENOG4111Q29(-)			118272396
gene-LOC118277442	LOC118277442	KH domain-containing, RNA-binding, signal transduction-associated protein 2-like, transcript variant X1	1492	2.01036	1.00745	0.000654101	0.00289178	yes	up	XP_021194844.1(KH domain-containing, RNA-binding, signal transduction-associated protein 2-like isoform X1 [Helicoverpa armigera])	GO:0003723(molecular_function:RNA binding)	K17843	KHDRBS2, SLM1		COG5176(A:RNA processing and modification)	COG5176(mRNA processing)	PF00013.30(KH_1:KH domain)	sp|Q9WU01|KHDR2_MOUSE(KH domain-containing, RNA-binding, signal transduction-associated protein 2 OS=Mus musculus OX=10090 GN=Khdrbs2 PE=1 SV=1)	118277442
gene-LOC118267543	LOC118267543	uncharacterized LOC118267543	1181	0.44187	-1.17831	7.29545e-06	4.51146e-05	yes	down	XP_022826879.1(uncharacterized protein LOC111356660 [Spodoptera litura])	GO:0016021(cellular_component:integral component of membrane)								118267543
gene-LOC118281870	LOC118281870	acidic repeat-containing protein-like	2340	0.206393	-2.27653	0.00490885	0.0174553	yes	down	XP_022830850.1(acidic repeat-containing protein-like [Spodoptera litura])					ENOG4111NPU(S:Function unknown)	ENOG4111NPU(-)			118281870
gene-LOC118278627	LOC118278627	ATP synthase subunit e, mitochondrial-like	512	0.488336	-1.03405	3.18344e-45	1.21823e-43	yes	down	PCG76950.1(hypothetical protein B5V51_8333 [Heliothis virescens])	GO:0016021(cellular_component:integral component of membrane); GO:0015986(biological_process:ATP synthesis coupled proton transport); GO:0015078(molecular_function:hydrogen ion transmembrane transporter activity); GO:0000276(cellular_component:mitochondrial proton-transporting ATP synthase complex, coupling factor F(o))	K02129	ATPeF0E, ATP5I	map00190(Oxidative phosphorylation); map04714(Thermogenesis)	ENOG410XYSS(Z:Cytoskeleton)	ENOG410XYSS(ATP synthase, H transporting, mitochondrial Fo complex, subunit E)	PF05680.13(ATP-synt_E:ATP synthase E chain)		118278627
gene-LOC118275257	LOC118275257	uncharacterized LOC118275257	574	5.68311	2.50668	0	0	yes	up										118275257
gene-LOC118280040	LOC118280040	cuticle protein 1-like	654	0.0736828	-3.76253	1.95086e-195	4.16109e-193	yes	down	XP_022817263.1(cuticle protein 1 [Spodoptera litura])	GO:0042302(molecular_function:structural constituent of cuticle)				ENOG4110SHP(S:Function unknown)	ENOG4110SHP(-)	PF17223.4(CPCFC:Cuticle protein CPCFC)		118280040
gene-LOC118270892	LOC118270892	protein king tubby-like	2697	2.07364	1.05216	0.0123247	0.038931	yes	up	XP_021186151.1(protein king tubby [Helicoverpa armigera])					ENOG410XQFT(S:Function unknown)	ENOG410XQFT(tubby like protein)	PF01167.19(Tub:Tub family)	sp|Q16KI5|TULP1_AEDAE(Protein king tubby 1 OS=Aedes aegypti OX=7159 GN=king-tubby1 PE=3 SV=2)	118270892
gene-LOC118273861	LOC118273861	DNA-directed RNA polymerase III subunit RPC8-like	752	0.0407554	-4.61687	0.00216347	0.00848627	yes	down	XP_022829908.1(DNA-directed RNA polymerase III subunit RPC8 [Spodoptera litura])	GO:0003899(molecular_function:DNA-directed RNA polymerase activity); GO:0006351(biological_process:transcription, DNA-templated); GO:0003677(molecular_function:DNA binding)	K03022	RPC8, POLR3H	map03020(RNA polymerase); map04623(Cytosolic DNA-sensing pathway)	COG1095(K:Transcription)	COG1095(DNA-directed RNA Polymerase)	PF08292.13(RNA_pol_Rbc25:RNA polymerase III subunit Rpc25); PF03876.18(SHS2_Rpb7-N:SHS2 domain found in N terminus of Rpb7p/Rpc25p/MJ0397)	sp|Q9D2C6|RPC8_MOUSE(DNA-directed RNA polymerase III subunit RPC8 OS=Mus musculus OX=10090 GN=Polr3h PE=1 SV=2)	118273861
gene-LOC118264823	LOC118264823	uncharacterized LOC118264823	7711	0.383107	-1.38418	4.62635e-23	9.23213e-22	yes	down	XP_022830832.1(uncharacterized protein LOC111359490 [Spodoptera litura])	GO:0005576(cellular_component:extracellular region); GO:0005975(biological_process:carbohydrate metabolic process); GO:0008061(molecular_function:chitin binding)				COG3325(G:Carbohydrate transport and metabolism)	COG3325(chitinase)	PF01607.25(CBM_14:Chitin binding Peritrophin-A domain); PF00704.29(Glyco_hydro_18:Glycosyl hydrolases family 18)	sp|Q9W5U2|CHI10_DROME(Probable chitinase 10 OS=Drosophila melanogaster OX=7227 GN=Cht10 PE=2 SV=2)	118264823
gene-LOC118265941	LOC118265941	peptidyl-prolyl cis-trans isomerase FKBP8-like	2616	2.0551	1.03921	3.11202e-05	0.000174303	yes	up	XP_022818113.1(peptidyl-prolyl cis-trans isomerase FKBP8-like [Spodoptera litura])	GO:0016021(cellular_component:integral component of membrane); GO:0003755(molecular_function:peptidyl-prolyl cis-trans isomerase activity)	K09574	FKBP8		COG0545(S:Function unknown)	COG0545(type i phosphodiesterase nucleotide pyrophosphatase)	PF00254.29(FKBP_C:FKBP-type peptidyl-prolyl cis-trans isomerase); PF00515.29(TPR_1:Tetratricopeptide repeat); PF14559.7(TPR_19:Tetratricopeptide repeat); PF03704.18(BTAD:Bacterial transcriptional activator domain); PF13428.7(TPR_14:Tetratricopeptide repeat)	sp|Q3B7U9|FKBP8_RAT(Peptidyl-prolyl cis-trans isomerase FKBP8 OS=Rattus norvegicus OX=10116 GN=Fkbp8 PE=2 SV=1)	118265941
gene-LOC118282383	LOC118282383	elongation of very long chain fatty acids protein 7-like	1070	0.465058	-1.10452	0.0111042	0.0355416	yes	down	XP_022816450.1(elongation of very long chain fatty acids protein 7-like [Spodoptera litura])	GO:0006633(biological_process:fatty acid biosynthetic process); GO:0016021(cellular_component:integral component of membrane); GO:0102337(molecular_function:3-oxo-cerotoyl-CoA synthase activity); GO:0102336(molecular_function:3-oxo-arachidoyl-CoA synthase activity); GO:0102338(molecular_function:3-oxo-lignoceronyl-CoA synthase activity); GO:0102756(molecular_function:very-long-chain 3-ketoacyl-Co…	K10249;K10250	ELOVL4;ELOVL7	map01040(Biosynthesis of unsaturated fatty acids); map00062(Fatty acid elongation)	ENOG410XRWT(I:Lipid transport and metabolism)	ENOG410XRWT(elongation of very long chain fatty acids protein)	PF01151.19(ELO:GNS1/SUR4 family)	sp|A1L3X0|ELOV7_HUMAN(Elongation of very long chain fatty acids protein 7 OS=Homo sapiens OX=9606 GN=ELOVL7 PE=1 SV=1)	118282383
gene-LOC118273008	LOC118273008	arfGAP with SH3 domain, ANK repeat and PH domain-containing protein-like, transcript variant X1	5981	2.09447	1.06658	5.38521e-20	9.46852e-19	yes	up	XP_026731277.1(arfGAP with SH3 domain, ANK repeat and PH domain-containing protein isoform X1 [Trichoplusia ni])	GO:0043565(molecular_function:sequence-specific DNA binding); GO:0005096(molecular_function:GTPase activator activity); GO:0008270(molecular_function:zinc ion binding); GO:0006355(biological_process:regulation of transcription, DNA-templated)	K12488	ASAP	map04666(Fc gamma R-mediated phagocytosis); map04144(Endocytosis)	COG5347(S:Function unknown)	COG5347(transmembrane protein 199)	PF01412.19(ArfGap:Putative GTPase activating protein for Arf); PF16746.6(BAR_3:BAR domain of APPL family); PF12796.8(Ank_2:Ankyrin repeats (3 copies)); PF14604.7(SH3_9:Variant SH3 domain); PF00018.29(SH3_1:SH3 domain); PF13637.7(Ank_4:Ankyrin repeats (many copies)); PF07653.18(SH3_2:Variant SH3 domain); PF00169.30(PH:PH domain); PF13857.7(Ank_5:Ankyrin repeats (many copies))	sp|A1Z7A6|ASAP_DROME(ArfGAP with SH3 domain, ANK repeat and PH domain-containing protein OS=Drosophila melanogaster OX=7227 GN=Asap PE=1 SV=1)	118273008
gene-LOC118267218	LOC118267218	uncharacterized LOC118267218, transcript variant X2	844	0.122789	-3.02575	1.90593e-08	1.57049e-07	yes	down	PZC74589.1(hypothetical protein B5X24_HaOG207641 [Helicoverpa armigera])	GO:0016021(cellular_component:integral component of membrane)				ENOG4111WPE(S:Function unknown)	ENOG4111WPE(-)			118267218
gene-LOC118275066	LOC118275066	3-oxoacyl-[acyl-carrier-protein] reductase FabG-like	942	0.255776	-1.96705	5.13454e-156	8.35068e-154	yes	down	XP_022832198.1(uncharacterized protein LOC111360478 [Spodoptera litura])	GO:0016491(molecular_function:oxidoreductase activity)				COG1028(S:Function unknown)	COG1028(Dehydrogenase reductase)	PF13561.7(adh_short_C2:Enoyl-(Acyl carrier protein) reductase); PF00106.26(adh_short:short chain dehydrogenase); PF08659.11(KR:KR domain); PF02719.16(Polysacc_synt_2:Polysaccharide biosynthesis protein)	sp|P80873|GS39_BACSU(General stress protein 39 OS=Bacillus subtilis (strain 168) OX=224308 GN=ydaD PE=1 SV=3)	118275066
gene-LOC118265701	LOC118265701	ejaculatory bulb-specific protein 3-like	670	0.477928	-1.06514	2.47285e-40	8.46692e-39	yes	down	XP_022834065.1(ejaculatory bulb-specific protein 3-like [Spodoptera litura])							PF03392.14(OS-D:Insect pheromone-binding family, A10/OS-D)		118265701
gene-LOC118277287	LOC118277287	electron transfer flavoprotein subunit alpha, mitochondrial-like	1293	0.345742	-1.53223	3.99984e-275	1.53065e-272	yes	down	XP_022822208.1(electron transfer flavoprotein subunit alpha, mitochondrial [Spodoptera litura])	GO:0005759(cellular_component:mitochondrial matrix); GO:0050660(molecular_function:flavin adenine dinucleotide binding); GO:0009055(molecular_function:electron carrier activity)	K03522	fixB, etfA		COG2025(C:Energy production and conversion)	COG2025(Electron transfer flavoprotein)	PF01012.22(ETF:Electron transfer flavoprotein domain); PF00766.20(ETF_alpha:Electron transfer flavoprotein FAD-binding domain)	sp|P13804|ETFA_HUMAN(Electron transfer flavoprotein subunit alpha, mitochondrial OS=Homo sapiens OX=9606 GN=ETFA PE=1 SV=1)	118277287
gene-LOC118265877	LOC118265877	GPI ethanolamine phosphate transferase 2-like, transcript variant X1	4776	0.488051	-1.0349	1.08261e-10	1.07937e-09	yes	down	XP_022818093.1(GPI ethanolamine phosphate transferase 2 isoform X1 [Spodoptera litura])	GO:0016021(cellular_component:integral component of membrane); GO:0051377(molecular_function:mannose-ethanolamine phosphotransferase activity); GO:0006506(biological_process:GPI anchor biosynthetic process)	K05310	PIGG, GPI7	map00563(Glycosylphosphatidylinositol (GPI)-anchor biosynthesis)	COG1524(S:Function unknown)	COG1524(type i phosphodiesterase nucleotide pyrophosphatase)	PF01663.23(Phosphodiest:Type I phosphodiesterase / nucleotide pyrophosphatase); PF01676.19(Metalloenzyme:Metalloenzyme superfamily)	sp|Q5H8A4|PIGG_HUMAN(GPI ethanolamine phosphate transferase 2 OS=Homo sapiens OX=9606 GN=PIGG PE=1 SV=1)	118265877
gene-LOC118273542	LOC118273542	alpha-tocopherol transfer protein-like, transcript variant X1	2282	2.17107	1.11841	6.42932e-23	1.27908e-21	yes	up	XP_022820967.1(alpha-tocopherol transfer protein-like isoform X1 [Spodoptera litura])					ENOG410XRSQ(S:Function unknown)	ENOG410XRSQ(Transfer protein)	PF00650.21(CRAL_TRIO:CRAL/TRIO domain); PF13716.7(CRAL_TRIO_2:Divergent CRAL/TRIO domain)	sp|Q9D3D0|TTPAL_MOUSE(Alpha-tocopherol transfer protein-like OS=Mus musculus OX=10090 GN=Ttpal PE=1 SV=3)	118273542
gene-LOC118264383	LOC118264383	uncharacterized LOC118264383	1719	17.0011	4.08756	0.00946058	0.0311073	yes	up	XP_022837199.1(uncharacterized protein LOC111364526 [Spodoptera litura])	GO:0008270(molecular_function:zinc ion binding); GO:0003676(molecular_function:nucleic acid binding)				ENOG410ZMPH(S:Function unknown); ENOG410ZN6R(S:Function unknown); ENOG4110RGH(S:Function unknown); ENOG410ZNQY(S:Function unknown); ENOG4111RKA(S:Function unknown); ENOG4111DEM(S:Function unknown); ENOG41120A8(S:Function unknown)	ENOG410ZMPH(-); ENOG410ZN6R(ZnF_C2HC); ENOG4110RGH(-); ENOG410ZNQY(ZnF_C2HC); ENOG4111RKA(Reverse transcriptase); ENOG4111DEM(gag-like protein); ENOG41120A8(-)			118264383
gene-LOC118270196	LOC118270196		2286	0.476099	-1.07067	3.91891e-05	0.000217344	yes	down	XP_022827500.1(protein Skeletor, isoforms B/C [Spodoptera litura])	GO:0016021(cellular_component:integral component of membrane)				ENOG410XNZ2(S:Function unknown); ENOG410XSWZ(S:Function unknown)	ENOG410XNZ2(DM13); ENOG410XSWZ(domon domain-containing protein)		sp|Q9VGY6|SKEL1_DROME(Protein Skeletor, isoforms B/C OS=Drosophila melanogaster OX=7227 GN=Skeletor PE=1 SV=2)	118270196
gene-LOC118270300	LOC118270300	attacin-A-like	861	2.21677	1.14846	2.19314e-32	6.25768e-31	yes	up	XP_022827499.1(attacin-A-like [Spodoptera litura])	GO:0045087(biological_process:innate immune response); GO:0005615(cellular_component:extracellular space); GO:0019731(biological_process:antibacterial humoral response)				ENOG410ZBQ8(S:Function unknown)	ENOG410ZBQ8(antibacterial humoral response)	PF03769.16(Attacin_C:Attacin, C-terminal region); PF03768.16(Attacin_N:Attacin, N-terminal region)	sp|P50725|ATTA_TRINI(Attacin-A OS=Trichoplusia ni OX=7111 PE=3 SV=1)	118270300
gene-LOC118273319	LOC118273319	larval/pupal rigid cuticle protein 66-like	705	0.0568689	-4.13622	4.65278e-08	3.70032e-07	yes	down	XP_022820632.1(cuticle protein-like [Spodoptera litura])	GO:0042302(molecular_function:structural constituent of cuticle)				ENOG410YXZN(S:Function unknown); ENOG4111A3B(S:Function unknown); ENOG41115ER(S:Function unknown); ENOG410Z4RP(S:Function unknown); ENOG4110T6F(S:Function unknown)	ENOG410YXZN(Cuticular protein); ENOG4111A3B(Insect cuticle protein); ENOG41115ER(Insect cuticle protein); ENOG410Z4RP(Cuticle protein); ENOG4110T6F(Insect cuticle protein)	PF00379.24(Chitin_bind_4:Insect cuticle protein)	sp|P45590|CU66_HYACE(Larval/pupal rigid cuticle protein 66 OS=Hyalophora cecropia OX=7123 GN=CP66 PE=1 SV=1)	118273319
gene-LOC118262373	LOC118262373	uncharacterized LOC118262373, transcript variant X1	7259	2.01174	1.00844	0.0104197	0.033766	yes	up	XP_022819671.1(uncharacterized protein LOC111351765 isoform X1 [Spodoptera litura])		K16714	ANA1		ENOG410ZQI9(S:Function unknown); ENOG410XRGR(S:Function unknown)	ENOG410ZQI9(-); ENOG410XRGR(Zinc finger protein 704)			118262373
gene-LOC118270135	LOC118270135	uncharacterized LOC118270135	4032	3.88331	1.95729	5.03465e-20	8.88818e-19	yes	up	XP_022833132.1(uncharacterized protein LOC111361036 [Spodoptera litura])					ENOG410Y65V(S:Function unknown)	ENOG410Y65V(Retrotransposon protein)	PF00078.28(RVT_1:Reverse transcriptase (RNA-dependent DNA polymerase))	sp|Q03274|PO22_POPJA(Retrovirus-related Pol polyprotein from type-1 retrotransposable element R2 (Fragment) OS=Popillia japonica OX=7064 PE=4 SV=1)	118270135
gene-LOC118263553	LOC118263553	trypsin Blo t 3-like	874	0.0141611	-6.14192	1.77131e-05	0.000103348	yes	down	XP_021183943.1(trypsin-7-like [Helicoverpa armigera])	GO:0004252(molecular_function:serine-type endopeptidase activity)	K01312	PRSS1_2_3	map04972(Pancreatic secretion); map05164(Influenza A); map04080(Neuroactive ligand-receptor interaction); map04974(Protein digestion and absorption)	COG5640(K:Transcription)	COG5640(leucine-zipper-like transcription regulator 1)	PF00089.27(Trypsin:Trypsin); PF13365.7(Trypsin_2:Trypsin-like peptidase domain)	sp|P29787|TRY5_AEDAE(Trypsin 5G1 OS=Aedes aegypti OX=7159 GN=AAEL013712 PE=2 SV=2)	118263553
gene-LOC118278749	LOC118278749	uncharacterized LOC118278749, transcript variant X1	5116	0.366604	-1.4477	2.88008e-12	3.2193e-11	yes	down	XP_022822127.1(uncharacterized protein LOC111353366 [Spodoptera litura])	GO:0016021(cellular_component:integral component of membrane)				ENOG4112369(S:Function unknown); ENOG410XP34(S:Function unknown)	ENOG4112369(Fz domain); ENOG410XP34(beta-amyloid clearance)	PF00057.19(Ldl_recept_a:Low-density lipoprotein receptor domain class A); PF01392.23(Fz:Fz domain)	sp|Q9Z319|CORIN_MOUSE(Atrial natriuretic peptide-converting enzyme OS=Mus musculus OX=10090 GN=Corin PE=2 SV=2)	118278749
gene-LOC118271038	LOC118271038	uncharacterized LOC118271038	3949	0.388784	-1.36296	8.61529e-27	2.00167e-25	yes	down	XP_022832295.1(uncharacterized protein LOC111360566 [Spodoptera litura])	GO:0003964(molecular_function:RNA-directed DNA polymerase activity); GO:0004519(molecular_function:endonuclease activity)								118271038
gene-LOC118274333	LOC118274333	uncharacterized LOC118274333	1198	0.023959	-5.38329	1.0344e-27	2.50625e-26	yes	down	XP_022830401.1(uncharacterized protein LOC111359174 [Spodoptera litura])					ENOG4110SF2(S:Function unknown); ENOG4110SXM(S:Function unknown)	ENOG4110SF2(-); ENOG4110SXM(-)			118274333
gene-LOC118264515	LOC118264515	uncharacterized LOC118264515	1168	0.286427	-1.80376	0.000193332	0.000950299	yes	down	CAB3223597.1(unnamed protein product [Arctia plantaginis])									118264515
gene-LOC118269156	LOC118269156	allatostatin, transcript variant X2	846	0.192482	-2.37721	0.00865342	0.0288027	yes	down	XP_022814210.1(allatostatin [Spodoptera litura])	GO:0007218(biological_process:neuropeptide signaling pathway); GO:0005576(cellular_component:extracellular region); GO:0005184(molecular_function:neuropeptide hormone activity); GO:0045968(biological_process:negative regulation of juvenile hormone biosynthetic process)				ENOG4110SDD(S:Function unknown)	ENOG4110SDD(-)		sp|Q868F8|ALLS_SPOFR(Allatostatin OS=Spodoptera frugiperda OX=7108 GN=ast PE=2 SV=1)	118269156
gene-LOC118277634	LOC118277634	uncharacterized LOC118277634, transcript variant X1	4083	0.211093	-2.24405	2.06054e-14	2.65706e-13	yes	down	XP_022826436.1(uncharacterized protein LOC111356369 [Spodoptera litura])					ENOG410ZKBJ(S:Function unknown); ENOG41129R1(S:Function unknown)	ENOG410ZKBJ(-); ENOG41129R1(-)			118277634
gene-LOC118282227	LOC118282227	protein stunted-like, transcript variant X1	401	0.334005	-1.58206	4.53457e-235	1.30221e-232	yes	down	XP_022836137.1(protein stunted isoform X1 [Spodoptera litura])	GO:0000275(cellular_component:mitochondrial proton-transporting ATP synthase complex, catalytic core F(1)); GO:0015986(biological_process:ATP synthesis coupled proton transport); GO:0046933(molecular_function:proton-transporting ATP synthase activity, rotational mechanism)	K02135	ATPeF1E, ATP5E, ATP15	map05012(Parkinson disease); map00190(Oxidative phosphorylation); map05010(Alzheimer disease); map05016(Huntington disease); map04714(Thermogenesis)	ENOG410Y5P5(C:Energy production and conversion)	ENOG410Y5P5(Mitochondrial membrane ATP synthase (F(1)F(0) ATP synthase or Complex V) produces ATP from ADP in the presence of a proton gradient across the membrane which is generated by electron transport complexes of the respiratory chain. F-type ATPases consist of two structural domains, F(1) - containing the extramembraneous catalytic core, and F(0) - containing the membrane proton channel, li…	PF04627.14(ATP-synt_Eps:Mitochondrial ATP synthase epsilon chain)	sp|Q9VXN2|SUN_DROME(Protein stunted OS=Drosophila melanogaster OX=7227 GN=sun PE=1 SV=1)	118282227
gene-LOC118263930	LOC118263930	mucin-17-like, transcript variant X2	10533	0.230769	-2.11548	0.00365261	0.0134477	yes	down	XP_022828955.1(mucin-5AC-like isoform X3 [Spodoptera litura])		K10955	MUC2	map05226(Gastric cancer); map05146(Amoebiasis)	ENOG410Y71H(S:Function unknown)	ENOG410Y71H(-)			118263930
gene-LOC118262110	LOC118262110	uncharacterized protein DDB_G0290685-like, transcript variant X1	6210	0.241735	-2.0485	5.18254e-12	5.67593e-11	yes	down	XP_022816580.1(collagen alpha-2(IV) chain-like isoform X14 [Spodoptera litura])		K06237	COL4A	map05165(Human papillomavirus infection); map04510(Focal adhesion); map05146(Amoebiasis); map04512(ECM-receptor interaction); map05200(Pathways in cancer); map04974(Protein digestion and absorption); map04933(AGE-RAGE signaling pathway in diabetic complications); map04926(Relaxin signaling pathway); map04151(PI3K-Akt signaling pathway); map05222(Small cell lung cancer)	ENOG410YS80(S:Function unknown); ENOG410XNMM(S:Function unknown)	ENOG410YS80(Insect cuticle protein); ENOG410XNMM(Insect cuticle protein)			118262110
gene-LOC118280283	LOC118280283	multidrug resistance protein homolog 49-like	5462	5.3479	2.41897	2.94626e-53	1.33103e-51	yes	up	XP_022823989.1(multidrug resistance protein homolog 49-like [Spodoptera litura])	GO:0042626(molecular_function:ATPase activity, coupled to transmembrane movement of substances); GO:0016021(cellular_component:integral component of membrane); GO:0016887(molecular_function:ATPase activity); GO:0005524(molecular_function:ATP binding)	K05658	ABCB1, CD243	map05206(MicroRNAs in cancer); map02010(ABC transporters); map04976(Bile secretion); map05226(Gastric cancer)	COG1132(S:Function unknown)	COG1132(fatty-acyl-CoA reductase (alcohol-forming) activity)	PF00664.24(ABC_membrane:ABC transporter transmembrane region); PF00005.28(ABC_tran:ABC transporter); PF13304.7(AAA_21:AAA domain, putative AbiEii toxin, Type IV TA system); PF02463.20(SMC_N:RecF/RecN/SMC N terminal domain); PF13191.7(AAA_16:AAA ATPase domain); PF03193.17(RsgA_GTPase:RsgA GTPase)	sp|Q00449|MDR49_DROME(Multidrug resistance protein homolog 49 OS=Drosophila melanogaster OX=7227 GN=Mdr49 PE=2 SV=2)	118280283
gene-LOC118265615	LOC118265615	cytochrome c oxidase subunit 7A2, mitochondrial-like	569	0.437014	-1.19425	7.85574e-171	1.38123e-168	yes	down	XP_022815046.1(cytochrome c oxidase subunit 7A2, mitochondrial-like [Spodoptera litura])	GO:0004129(molecular_function:cytochrome-c oxidase activity); GO:0016021(cellular_component:integral component of membrane); GO:0005746(cellular_component:mitochondrial respiratory chain)	K02270	COX7A	map00190(Oxidative phosphorylation); map04260(Cardiac muscle contraction); map05012(Parkinson disease); map05010(Alzheimer disease); map05016(Huntington disease); map04714(Thermogenesis); map04932(Non-alcoholic fatty liver disease (NAFLD))	ENOG410ZTB2(C:Energy production and conversion); ENOG41124EQ(O:Posttranslational modification, protein turnover, chaperones)	ENOG410ZTB2(oxidoreductase activity, acting on a heme group of donors, oxygen as acceptor); ENOG41124EQ(cytochrome c oxidase subunit VIIa polypeptide 2 (liver))	PF02238.16(COX7a:Cytochrome c oxidase subunit VII)	sp|Q9VHS2|COX7A_DROME(Cytochrome c oxidase subunit 7A, mitochondrial OS=Drosophila melanogaster OX=7227 GN=COX7A PE=3 SV=1)	118265615
gene-LOC118265791	LOC118265791	5-formyltetrahydrofolate cyclo-ligase-like, transcript variant X2	831	0.464808	-1.10529	6.41062e-05	0.000343321	yes	down	XP_022838093.1(5-formyltetrahydrofolate cyclo-ligase [Spodoptera litura])	GO:0030272(molecular_function:5-formyltetrahydrofolate cyclo-ligase activity); GO:0046872(molecular_function:metal ion binding); GO:0005524(molecular_function:ATP binding)	K01934	MTHFS	map00670(One carbon pool by folate)	COG0212(H:Coenzyme transport and metabolism)	COG0212(5-formyltetrahydrofolate cyclo-ligase)	PF01812.21(5-FTHF_cyc-lig:5-formyltetrahydrofolate cyclo-ligase family)	sp|P49914|MTHFS_HUMAN(5-formyltetrahydrofolate cyclo-ligase OS=Homo sapiens OX=9606 GN=MTHFS PE=1 SV=2)	118265791
gene-LOC118273346	LOC118273346	cysteine desulfurase, mitochondrial-like	2006	4.20447	2.07192	6.168e-53	2.75779e-51	yes	up	XP_022820772.1(probable cysteine desulfurase, mitochondrial [Spodoptera litura])	GO:0031071(molecular_function:cysteine desulfurase activity); GO:0030170(molecular_function:pyridoxal phosphate binding); GO:0044571(biological_process:[2Fe-2S] cluster assembly)	K04487	iscS, NFS1	map00730(Thiamine metabolism); map04122(Sulfur relay system)	COG1104(E:Amino acid transport and metabolism)	COG1104(cysteine desulfurase)	PF00266.20(Aminotran_5:Aminotransferase class-V); PF01212.22(Beta_elim_lyase:Beta-eliminating lyase); PF01041.18(DegT_DnrJ_EryC1:DegT/DnrJ/EryC1/StrS aminotransferase family)	sp|Q9VKD3|NFS1_DROME(Probable cysteine desulfurase, mitochondrial OS=Drosophila melanogaster OX=7227 GN=CG12264 PE=2 SV=1)	118273346
gene-LOC118275579	LOC118275579	monocarboxylate transporter 9-like, transcript variant X1	2381	2.40505	1.26607	1.7653e-05	0.00010309	yes	up	XP_022821811.1(monocarboxylate transporter 9-like isoform X1 [Spodoptera litura])	GO:0022857(molecular_function:transmembrane transporter activity); GO:0016021(cellular_component:integral component of membrane)				COG0477(G:Carbohydrate transport and metabolism)	COG0477(major facilitator Superfamily)	PF07690.17(MFS_1:Major Facilitator Superfamily)	sp|Q66HE2|MOT13_RAT(Monocarboxylate transporter 13 OS=Rattus norvegicus OX=10116 GN=Slc16a13 PE=2 SV=1)	118275579
gene-LOC118263686	LOC118263686	adenosine deaminase-like protein	1233	0.49687	-1.00906	2.24337e-20	4.02599e-19	yes	down	XP_022829120.1(adenosine deaminase-like protein [Spodoptera litura])	GO:0019239(molecular_function:deaminase activity)	K01488	add, ADA	map05340(Primary immunodeficiency); map00230(Purine metabolism)	COG1816(J:Translation, ribosomal structure and biogenesis)	COG1816(Located at the back of the 30S subunit body where it stabilizes the conformation of the head with respect to the body (By similarity))	PF00962.23(A_deaminase:Adenosine/AMP deaminase)	sp|Q6DHV7|ADAL_HUMAN(Adenosine deaminase-like protein OS=Homo sapiens OX=9606 GN=ADAL PE=2 SV=2)	118263686
gene-LOC118270296	LOC118270296	uncharacterized LOC118270296	331	27.5019	4.78146	0.0035114	0.0129977	yes	up	XP_022827532.1(cecropin [Spodoptera litura])	GO:0045087(biological_process:innate immune response); GO:0005576(cellular_component:extracellular region); GO:0019731(biological_process:antibacterial humoral response)	K20696	CEC	map04624(Toll and Imd signaling pathway)	ENOG4110SD6(S:Function unknown); ENOG4110T0B(S:Function unknown)	ENOG4110SD6(Cecropins have lytic and antibacterial activity against several Gram-positive and Gram-negative bacteria); ENOG4110T0B(Cecropin family)		sp|P50721|CE3E_HYPCU(Hyphancin-3E OS=Hyphantria cunea OX=39466 PE=3 SV=1)	118270296
gene-LOC118280674	LOC118280674	mucin-5AC-like	2616	0.100395	-3.31624	9.19936e-05	0.00048108	yes	down	XP_022836784.1(uncharacterized protein LOC111364156 [Spodoptera litura])	GO:0031514(cellular_component:motile cilium); GO:0016021(cellular_component:integral component of membrane); GO:0005509(molecular_function:calcium ion binding)				ENOG410XQFF(S:Function unknown); ENOG411000R(S:Function unknown)	ENOG410XQFF(calcium ion binding); ENOG411000R(-)	PF15950.6(DUF4758:Putative sperm flagellar membrane protein)		118280674
gene-LOC118270543	LOC118270543	peroxiredoxin-2-like	903	2.43956	1.28662	2.3599e-08	1.93354e-07	yes	up	XP_022827402.1(peroxiredoxin-2-like [Spodoptera litura])	GO:0045454(biological_process:cell redox homeostasis); GO:0004601(molecular_function:peroxidase activity); GO:0005623(cellular_component:cell); GO:0051920(molecular_function:peroxiredoxin activity)	K20011	PRDX3		COG0450(O:Posttranslational modification, protein turnover, chaperones)	COG0450(alkyl hydroperoxide reductase)	PF00578.22(AhpC-TSA:AhpC/TSA family); PF08534.11(Redoxin:Redoxin); PF10417.10(1-cysPrx_C:C-terminal domain of 1-Cys peroxiredoxin)	sp|P20108|PRDX3_MOUSE(Thioredoxin-dependent peroxide reductase, mitochondrial OS=Mus musculus OX=10090 GN=Prdx3 PE=1 SV=1)	118270543
gene-LOC118270531	LOC118270531	uncharacterized LOC118270531	1261	0.19991	-2.32258	0.00225744	0.00881763	yes	down	XP_022823563.1(uncharacterized protein LOC111354364 [Spodoptera litura])	GO:0016021(cellular_component:integral component of membrane); GO:0007156(biological_process:homophilic cell adhesion via plasma membrane adhesion molecules); GO:0005509(molecular_function:calcium ion binding)				ENOG410ZD2B(S:Function unknown); COG2124(Q:Secondary metabolites biosynthesis, transport and catabolism); ENOG410Y65V(S:Function unknown); ENOG4111KN4(A:RNA processing and modification)	ENOG410ZD2B(-); COG2124(Cytochrome p450); ENOG410Y65V(Retrotransposon protein); ENOG4111KN4(Tumor necrosis factor alpha-induced protein)			118270531
gene-LOC118275787	LOC118275787	papilin-like	6733	3.00603	1.58786	6.2038e-23	1.2361e-21	yes	up	XP_022817707.1(papilin-like isoform X2 [Spodoptera litura])	GO:0008233(molecular_function:peptidase activity); GO:0005576(cellular_component:extracellular region); GO:0004867(molecular_function:serine-type endopeptidase inhibitor activity)	K23624	PAPLN		ENOG410XQNP(O:Posttranslational modification, protein turnover, chaperones)	ENOG410XQNP(serine peptidase inhibitor, Kunitz type)	PF13927.7(Ig_3:Immunoglobulin domain); PF07679.17(I-set:Immunoglobulin I-set domain); PF13895.7(Ig_2:Immunoglobulin domain); PF00047.26(ig:Immunoglobulin domain); PF05986.15(ADAM_spacer1:ADAM-TS Spacer 1); PF19030.1(TSP1_ADAMTS:Thrombospondin type 1 domain); PF07686.18(V-set:Immunoglobulin V-set domain); PF00090.20(TSP_1:Thrombospondin type 1 domain); PF08686.12(PLAC:PLAC (protease and lacunin) d…	sp|Q868Z9|PPN_DROME(Papilin OS=Drosophila melanogaster OX=7227 GN=Ppn PE=1 SV=2)	118275787
gene-LOC118281722	LOC118281722	uncharacterized LOC118281722	1274	0.0201779	-5.63108	5.897e-05	0.000317705	yes	down	PZC79320.1(hypothetical protein B5X24_HaOG216469 [Helicoverpa armigera])	GO:0016021(cellular_component:integral component of membrane); GO:0007156(biological_process:homophilic cell adhesion via plasma membrane adhesion molecules); GO:0005509(molecular_function:calcium ion binding)				ENOG410ZD2B(S:Function unknown); ENOG4111KN4(A:RNA processing and modification); ENOG410Y65V(S:Function unknown); COG2124(Q:Secondary metabolites biosynthesis, transport and catabolism)	ENOG410ZD2B(-); ENOG4111KN4(Tumor necrosis factor alpha-induced protein); ENOG410Y65V(Retrotransposon protein); COG2124(Cytochrome p450)			118281722
gene-LOC118267674	LOC118267674	indole-3-acetaldehyde oxidase-like	4302	0.262029	-1.9322	2.25787e-15	3.15544e-14	yes	down	XP_022826529.1(indole-3-acetaldehyde oxidase-like [Spodoptera litura])	GO:0005506(molecular_function:iron ion binding); GO:0051537(molecular_function:2 iron, 2 sulfur cluster binding); GO:0071949(molecular_function:FAD binding); GO:0009055(molecular_function:electron carrier activity)	K00106	XDH	map04146(Peroxisome); map00983(Drug metabolism - other enzymes); map00230(Purine metabolism); map00232(Caffeine metabolism)	COG4630(F:Nucleotide transport and metabolism)	COG4630(xanthine dehydrogenase)	PF02738.19(Ald_Xan_dh_C2:Molybdopterin-binding domain of aldehyde dehydrogenase); PF03450.18(CO_deh_flav_C:CO dehydrogenase flavoprotein C-terminal domain); PF01315.23(Ald_Xan_dh_C:Aldehyde oxidase and xanthine dehydrogenase, a/b hammerhead domain); PF00941.22(FAD_binding_5:FAD binding domain in molybdopterin dehydrogenase); PF01799.21(Fer2_2:[2Fe-2S] binding domain); PF00111.28(Fer2:2Fe-2S iron-…	sp|O23888|ALDO2_MAIZE(Indole-3-acetaldehyde oxidase OS=Zea mays OX=4577 GN=AO2 PE=2 SV=1)	118267674
gene-LOC118268676	LOC118268676	uncharacterized LOC118268676	2214	0.458394	-1.12534	4.73786e-130	6.16443e-128	yes	down	XP_022825632.1(uncharacterized protein LOC111355800 [Spodoptera litura])					ENOG4110QGP(S:Function unknown); ENOG4110T5T(S:Function unknown)	ENOG4110QGP(-); ENOG4110T5T(-)			118268676
gene-LOC118277289	LOC118277289	CCAAT/enhancer-binding protein gamma-like	321	2.30374	1.20398	1.32491e-41	4.68435e-40	yes	up	XP_022818279.1(CCAAT/enhancer-binding protein gamma [Spodoptera litura])	GO:0003700(molecular_function:transcription factor activity, sequence-specific DNA binding)	K10049	CEBPG	map05152(Tuberculosis)	ENOG41128ZN(K:Transcription); ENOG4111MXS(S:Function unknown); ENOG410YJ8G(K:Transcription)	ENOG41128ZN(CCAAT enhancer binding protein (C EBP), gamma); ENOG4111MXS(CCAAT enhancer binding protein (C EBP), gamma); ENOG410YJ8G(CCAAT enhancer binding protein (C EBP))	PF07716.16(bZIP_2:Basic region leucine zipper); PF00170.22(bZIP_1:bZIP transcription factor)	sp|Q3T0B9|CEBPG_BOVIN(CCAAT/enhancer-binding protein gamma OS=Bos taurus OX=9913 GN=CEBPG PE=2 SV=1)	118277289
gene-LOC118279296	LOC118279296	neuronal acetylcholine receptor subunit beta-3-like, transcript variant X3	2662	2.10716	1.0753	5.93314e-06	3.71492e-05	yes	up	XP_022837572.1(neuronal acetylcholine receptor subunit beta-3-like [Spodoptera litura])	GO:0005230(molecular_function:extracellular ligand-gated ion channel activity); GO:0016021(cellular_component:integral component of membrane); GO:0004888(molecular_function:transmembrane signaling receptor activity)				ENOG410XQGR(U:Intracellular trafficking, secretion, and vesicular transport); COG4886(S:Function unknown)	ENOG410XQGR(cholinergic receptor, nicotinic); COG4886(leucine Rich Repeat)	PF12248.9(Methyltransf_FA:Farnesoic acid 0-methyl transferase); PF02931.24(Neur_chan_LBD:Neurotransmitter-gated ion-channel ligand binding domain)		118279296
gene-LOC118281441	LOC118281441	uncharacterized LOC118281441	1770	0.308644	-1.69598	1.85595e-15	2.60775e-14	yes	down	PCG74292.1(hypothetical protein B5V51_13574 [Heliothis virescens])					COG2801(S:Function unknown)	COG2801(-)	PF00078.28(RVT_1:Reverse transcriptase (RNA-dependent DNA polymerase))	sp|O92815|POL_WDSV(Gag-Pol polyprotein OS=Walleye dermal sarcoma virus OX=39720 GN=gag-pol PE=1 SV=2)	118281441
gene-LOC118264029	LOC118264029	protein yellow-like, transcript variant X3	3632	0.22972	-2.12205	1.85017e-05	0.00010772	yes	down	XP_022834440.1(protein yellow-like [Spodoptera litura])					ENOG410XSKG(S:Function unknown)	ENOG410XSKG(Major royal jelly protein)	PF03022.17(MRJP:Major royal jelly protein)	sp|Q9BI23|YELL_DROER(Protein yellow OS=Drosophila erecta OX=7220 GN=y PE=3 SV=1)	118264029
gene-LOC118262486	LOC118262486	asparagine-rich zinc finger protein AZF1-like	7043	0.292318	-1.77439	1.24444e-07	9.4027e-07	yes	down	XP_022823102.1(asparagine-rich zinc finger protein AZF1 [Spodoptera litura])	GO:0003676(molecular_function:nucleic acid binding)				COG5048(T:Signal transduction mechanisms)	COG5048(mitogen-activated protein kinase kinase kinase kinase)	PF00096.27(zf-C2H2:Zinc finger, C2H2 type); PF13465.7(zf-H2C2_2:Zinc-finger double domain); PF13894.7(zf-C2H2_4:C2H2-type zinc finger); PF12171.9(zf-C2H2_jaz:Zinc-finger double-stranded RNA-binding)		118262486
gene-AOB78_gp08	COX3	cytochrome c oxidase subunit III	789	0.0931413	-3.42444	0	0	yes	down	YP_009164471.1(cytochrome c oxidase subunit III [Spodoptera frugiperda])	GO:0004129(molecular_function:cytochrome-c oxidase activity); GO:0016021(cellular_component:integral component of membrane); GO:0019646(biological_process:aerobic electron transport chain); GO:0005739(cellular_component:mitochondrion)	K02262	COX3	map00190(Oxidative phosphorylation); map04260(Cardiac muscle contraction); map05012(Parkinson disease); map05010(Alzheimer disease); map05016(Huntington disease); map04714(Thermogenesis); map04932(Non-alcoholic fatty liver disease (NAFLD))	COG1845(C:Energy production and conversion)	COG1845(Cytochrome C Oxidase, Subunit III)		sp|P00417|COX3_DROME(Cytochrome c oxidase subunit 3 OS=Drosophila melanogaster OX=7227 GN=mt:CoIII PE=3 SV=1)	25768265
gene-AOB78_gp09	ATP6	ATP synthase F0 subunit 6	678	0.143414	-2.80174	0	0	yes	down	XP_026740368.1(LOW QUALITY PROTEIN: uncharacterized protein LOC113502839 [Trichoplusia ni])	GO:0045263(cellular_component:proton-transporting ATP synthase complex, coupling factor F(o)); GO:0005743(cellular_component:mitochondrial inner membrane); GO:0016021(cellular_component:integral component of membrane); GO:0015986(biological_process:ATP synthesis coupled proton transport); GO:0015078(molecular_function:hydrogen ion transmembrane transporter activity)	K02126	ATPeF0A, MTATP6, ATP6	map05012(Parkinson disease); map00190(Oxidative phosphorylation); map05010(Alzheimer disease); map05016(Huntington disease); map04714(Thermogenesis)	COG0356(C:Energy production and conversion)	COG0356(it plays a direct role in the translocation of protons across the membrane (By similarity))		sp|P33507|ATP6_ANOQU(ATP synthase subunit a OS=Anopheles quadrimaculatus OX=7166 GN=ATP6 PE=3 SV=1)	25768264
gene-AOB78_gp04	ND4L	NADH dehydrogenase subunit 4L	291	0.174674	-2.51726	1.85848e-47	7.53292e-46	yes	down	YP_009732597.1(NADH dehydrogenase subunit 4L [Anarta trifolii])	GO:0008137(molecular_function:NADH dehydrogenase (ubiquinone) activity); GO:0016021(cellular_component:integral component of membrane); GO:0070469(cellular_component:respiratory chain); GO:0042773(biological_process:ATP synthesis coupled electron transport); GO:0031966(cellular_component:mitochondrial membrane)	K03882	ND4L	map04723(Retrograde endocannabinoid signaling); map05012(Parkinson disease); map05010(Alzheimer disease); map05016(Huntington disease); map04714(Thermogenesis); map00190(Oxidative phosphorylation)	COG0713(C:Energy production and conversion)	COG0713(NDH-1 shuttles electrons from NADH, via FMN and iron- sulfur (Fe-S) centers, to quinones in the respiratory chain. The immediate electron acceptor for the enzyme in this species is believed to be ubiquinone. Couples the redox reaction to proton translocation (for every two electrons transferred, four hydrogen ions are translocated across the cytoplasmic membrane), and thus conserves the r…		sp|Q34049|NU4LM_CERCA(NADH-ubiquinone oxidoreductase chain 4L OS=Ceratitis capitata OX=7213 GN=ND4L PE=3 SV=1)	25768269
gene-AOB78_gp05	ND4	NADH dehydrogenase subunit 4	1339	0.156904	-2.67204	0	0	yes	down	XP_026740476.1(LOW QUALITY PROTEIN: uncharacterized protein LOC113502921 [Trichoplusia ni])	GO:0008137(molecular_function:NADH dehydrogenase (ubiquinone) activity); GO:0016021(cellular_component:integral component of membrane); GO:0005739(cellular_component:mitochondrion); GO:0031966(cellular_component:mitochondrial membrane); GO:0070469(cellular_component:respiratory chain); GO:0006120(biological_process:mitochondrial electron transport, NADH to ubiquinone)	K03881	ND4	map04723(Retrograde endocannabinoid signaling); map05012(Parkinson disease); map05010(Alzheimer disease); map05016(Huntington disease); map04714(Thermogenesis); map00190(Oxidative phosphorylation)	COG1008(C:Energy production and conversion)	COG1008(subunit m)		sp|Q34048|NU4M_CERCA(NADH-ubiquinone oxidoreductase chain 4 OS=Ceratitis capitata OX=7213 GN=ND4 PE=3 SV=2)	25768290
gene-AOB78_gp06	ND5	NADH dehydrogenase subunit 5	1746	0.169546	-2.56025	0	0	yes	down	YP_007026040.1(NADH dehydrogenase subunit 5 [Spodoptera exigua])	GO:0008137(molecular_function:NADH dehydrogenase (ubiquinone) activity); GO:0016021(cellular_component:integral component of membrane); GO:0005739(cellular_component:mitochondrion); GO:0005743(cellular_component:mitochondrial inner membrane); GO:0070469(cellular_component:respiratory chain); GO:0042773(biological_process:ATP synthesis coupled electron transport)	K03883	ND5	map04723(Retrograde endocannabinoid signaling); map05012(Parkinson disease); map05010(Alzheimer disease); map05016(Huntington disease); map04714(Thermogenesis); map00190(Oxidative phosphorylation)	COG1009(C:Energy production and conversion)	COG1009(NDH-1 shuttles electrons from NADH, via FMN and iron- sulfur (Fe-S) centers, to quinones in the respiratory chain)		sp|P18932|NU5M_DROME(NADH-ubiquinone oxidoreductase chain 5 OS=Drosophila melanogaster OX=7227 GN=mt:ND5 PE=3 SV=4)	25768289
gene-AOB78_gp07	ND3	NADH dehydrogenase subunit 3	352	0.190598	-2.3914	8.00084e-57	3.91349e-55	yes	down	YP_009164472.1(NADH dehydrogenase subunit 3 [Spodoptera frugiperda])	GO:0008137(molecular_function:NADH dehydrogenase (ubiquinone) activity); GO:0016021(cellular_component:integral component of membrane); GO:0070469(cellular_component:respiratory chain); GO:0031966(cellular_component:mitochondrial membrane)	K03880	ND3	map04723(Retrograde endocannabinoid signaling); map05012(Parkinson disease); map05010(Alzheimer disease); map05016(Huntington disease); map04714(Thermogenesis); map00190(Oxidative phosphorylation)	COG0838(C:Energy production and conversion); COG1009(C:Energy production and conversion)	COG0838(NDH-1 shuttles electrons from NADH, via FMN and iron- sulfur (Fe-S) centers, to quinones in the respiratory chain); COG1009(NDH-1 shuttles electrons from NADH, via FMN and iron- sulfur (Fe-S) centers, to quinones in the respiratory chain)		sp|P51940|NU3M_DROSU(NADH-ubiquinone oxidoreductase chain 3 OS=Drosophila subobscura OX=7241 GN=mt:ND3 PE=3 SV=1)	25768283
gene-AOB78_gp01	ND1	NADH dehydrogenase subunit 1	939	0.172079	-2.53885	0	0	yes	down	YP_009164478.1(NADH dehydrogenase subunit 1 [Spodoptera frugiperda])	GO:0008137(molecular_function:NADH dehydrogenase (ubiquinone) activity); GO:0016021(cellular_component:integral component of membrane); GO:0005739(cellular_component:mitochondrion); GO:0005743(cellular_component:mitochondrial inner membrane)	K03878	ND1	map04723(Retrograde endocannabinoid signaling); map05012(Parkinson disease); map05010(Alzheimer disease); map05016(Huntington disease); map04714(Thermogenesis); map00190(Oxidative phosphorylation)	COG1005(C:Energy production and conversion)	COG1005(NDH-1 shuttles electrons from NADH, via FMN and iron- sulfur (Fe-S) centers, to quinones in the respiratory chain. The immediate electron acceptor for the enzyme in this species is believed to be ubiquinone. Couples the redox reaction to proton translocation (for every two electrons transferred, four hydrogen ions are translocated across the cytoplasmic membrane), and thus conserves the r…		sp|P34846|NU1M_ANOGA(NADH-ubiquinone oxidoreductase chain 1 OS=Anopheles gambiae OX=7165 GN=mt:ND1 PE=3 SV=1)	25768293
gene-LOC118263721	LOC118263721	uncharacterized LOC118263721	771	0.353406	-1.5006	3.72066e-16	5.47696e-15	yes	down	XP_022828172.1(uncharacterized protein LOC111357627 [Spodoptera litura])					COG4886(S:Function unknown); ENOG4110RAV(S:Function unknown)	COG4886(leucine Rich Repeat); ENOG4110RAV(-)			118263721
gene-LOC118275013	LOC118275013	bleomycin hydrolase-like, transcript variant X1	2549	2.31647	1.21193	1.13714e-50	4.91537e-49	yes	up	XP_022831931.1(bleomycin hydrolase [Spodoptera litura])	GO:0005737(cellular_component:cytoplasm); GO:0004197(molecular_function:cysteine-type endopeptidase activity)	K01372	BLMH, pepC		COG3579(E:Amino acid transport and metabolism)	COG3579(aminopeptidase c)	PF03051.16(Peptidase_C1_2:Peptidase C1-like family)	sp|P87362|BLMH_CHICK(Bleomycin hydrolase OS=Gallus gallus OX=9031 GN=BLMH PE=1 SV=1)	118275013
gene-LOC118271796	LOC118271796	probable ribonuclease ZC3H12B, transcript variant X1	3282	0.489235	-1.0314	3.05807e-11	3.19843e-10	yes	down	XP_022823080.1(probable ribonuclease ZC3H12B [Spodoptera litura])	GO:0046872(molecular_function:metal ion binding)	K18668	ZC3H12, MCPIP		ENOG410ZNK1(S:Function unknown)	ENOG410ZNK1(negative regulation of proteasomal ubiquitin-dependent protein catabolic process)	PF11977.9(RNase_Zc3h12a:Zc3h12a-like Ribonuclease NYN domain); PF18039.2(UBA_6:UBA-like domain); PF18561.2(Regnase_1_C:Endoribonuclease Regnase 1/ ZC3H12 C-terminal domain); PF18044.2(zf-CCCH_4:CCCH-type zinc finger)	sp|Q5HYM0|ZC12B_HUMAN(Probable ribonuclease ZC3H12B OS=Homo sapiens OX=9606 GN=ZC3H12B PE=2 SV=3)	118271796
gene-LOC118282246	LOC118282246	basic proline-rich protein-like	2922	0.390952	-1.35494	0.00190879	0.00760653	yes	down	XP_022816193.1(proline-rich extensin-like protein EPR1 [Spodoptera litura])					ENOG410Z2P1(S:Function unknown)	ENOG410Z2P1(-)			118282246
gene-LOC118277229	LOC118277229	protein lethal(2)essential for life-like	790	0.320337	-1.64234	2.21985e-145	3.35842e-143	yes	down	XP_021194612.1(protein lethal(2)essential for life-like [Helicoverpa armigera])	GO:0046872(molecular_function:metal ion binding)	K09542	CRYAB	map04213(Longevity regulating pathway - multiple species); map04141(Protein processing in endoplasmic reticulum)	ENOG410YERS(O:Posttranslational modification, protein turnover, chaperones)	ENOG410YERS(Heat shock protein)	PF00011.22(HSP20:Hsp20/alpha crystallin family)	sp|P82147|L2EFL_DROME(Protein lethal(2)essential for life OS=Drosophila melanogaster OX=7227 GN=l(2)efl PE=1 SV=1)	118277229
gene-LOC118280632	LOC118280632	trehalase-like, transcript variant X2	5312	2.01325	1.00953	8.45788e-105	8.15152e-103	yes	up	XP_021195448.1(trehalase isoform X1 [Helicoverpa armigera])	GO:0004555(molecular_function:alpha,alpha-trehalase activity); GO:0016021(cellular_component:integral component of membrane); GO:0005991(biological_process:trehalose metabolic process)	K01194	TREH, treA, treF	map00500(Starch and sucrose metabolism)	COG1626(G:Carbohydrate transport and metabolism)	COG1626(Transporter)	PF01204.19(Trehalase:Trehalase); PF03200.17(Glyco_hydro_63:Glycosyl hydrolase family 63 C-terminal domain)	sp|A8J4S9|TREA_APIME(Trehalase OS=Apis mellifera OX=7460 PE=1 SV=1)	118280632
gene-LOC118273466	LOC118273466	larval/pupal rigid cuticle protein 66-like	835	0.00699125	-7.16023	5.30795e-56	2.5205e-54	yes	down	XP_022820631.1(cuticle protein-like [Spodoptera litura])	GO:0042302(molecular_function:structural constituent of cuticle)				ENOG410Z4RP(S:Function unknown); ENOG41115ER(S:Function unknown); ENOG410YXZN(S:Function unknown); ENOG4110T6F(S:Function unknown)	ENOG410Z4RP(Cuticle protein); ENOG41115ER(Insect cuticle protein); ENOG410YXZN(Cuticular protein); ENOG4110T6F(Insect cuticle protein)	PF00379.24(Chitin_bind_4:Insect cuticle protein)	sp|P45590|CU66_HYACE(Larval/pupal rigid cuticle protein 66 OS=Hyalophora cecropia OX=7123 GN=CP66 PE=1 SV=1)	118273466
gene-LOC118268197	LOC118268197	methionyl-tRNA formyltransferase, mitochondrial-like	1096	2.66602	1.41469	0.00883505	0.0293322	yes	up	XP_022824989.1(methionyl-tRNA formyltransferase, mitochondrial [Spodoptera litura])	GO:0004930(molecular_function:G-protein coupled receptor activity); GO:0009881(molecular_function:photoreceptor activity); GO:0016021(cellular_component:integral component of membrane); GO:0007601(biological_process:visual perception); GO:0004479(molecular_function:methionyl-tRNA formyltransferase activity); GO:0018298(biological_process:protein-chromophore linkage); GO:0007602(biological_process…	K00604	MTFMT, fmt	map00670(One carbon pool by folate); map00970(Aminoacyl-tRNA biosynthesis)	COG0223(J:Translation, ribosomal structure and biogenesis)	COG0223(Modifies the free amino group of the aminoacyl moiety of methionyl-tRNA(fMet). The formyl group appears to play a dual role in the initiator identity of N-formylmethionyl-tRNA by (I) promoting its recognition by IF2 and (II) impairing its binding to EFTu-GTP (By similarity))	PF00551.20(Formyl_trans_N:Formyl transferase); PF02911.19(Formyl_trans_C:Formyl transferase, C-terminal domain)	sp|O77480|FMT_BOVIN(Methionyl-tRNA formyltransferase, mitochondrial OS=Bos taurus OX=9913 GN=MTFMT PE=1 SV=2)	118268197
gene-LOC118270989	LOC118270989	uncharacterized LOC118270989	7863	5.57734	2.47958	3.16933e-11	3.30682e-10	yes	up	XP_022828334.1(LOW QUALITY PROTEIN: uncharacterized protein LOC111357761 [Spodoptera litura])	GO:0004523(molecular_function:RNA-DNA hybrid ribonuclease activity); GO:0003676(molecular_function:nucleic acid binding)				ENOG410XQYK(S:Function unknown); ENOG410Y249(S:Function unknown); ENOG410Y65V(S:Function unknown); ENOG41112V0(S:Function unknown); ENOG410XSFY(S:Function unknown)	ENOG410XQYK(Reverse transcriptase (RNA-dependent DNA polymerase)); ENOG410Y249(115 kDa protein in type I retrotransposable element R1DM) (ORF 2)); ENOG410Y65V(Retrotransposon protein); ENOG41112V0(Pfam:RnaseH); ENOG410XSFY(Reverse transcriptase (RNA-dependent DNA polymerase))	PF00078.28(RVT_1:Reverse transcriptase (RNA-dependent DNA polymerase)); PF01443.19(Viral_helicase1:Viral (Superfamily 1) RNA helicase); PF14529.7(Exo_endo_phos_2:Endonuclease-reverse transcriptase); PF00075.25(RNase_H:RNase H); PF13604.7(AAA_30:AAA domain); PF13245.7(AAA_19:AAA domain); PF13456.7(RVT_3:Reverse transcriptase-like)	sp|P16425|Y2R2_DROME(Putative 115 kDa protein in type-1 retrotransposable element R1DM OS=Drosophila melanogaster OX=7227 GN=R1A1-element\ORF2 PE=4 SV=1)	118270989
gene-LOC118269242	LOC118269242	uncharacterized LOC118269242, transcript variant X2	941	0.0335252	-4.89861	0.000695864	0.00306109	yes	down	XP_022814224.1(uncharacterized protein LOC111348009 [Spodoptera litura])					ENOG411165Q(S:Function unknown); ENOG41126FJ(S:Function unknown)	ENOG411165Q(-); ENOG41126FJ(-)			118269242
gene-LOC118275587	LOC118275587	aldo-keto reductase family 1 member A1-like, transcript variant X1	3122	0.395299	-1.33898	1.83482e-08	1.51503e-07	yes	down	XP_022817624.1(uncharacterized protein LOC111350331 isoform X1 [Spodoptera litura])	GO:0016491(molecular_function:oxidoreductase activity)	K00002	AKR1A1, adh	map00010(Glycolysis / Gluconeogenesis); map00040(Pentose and glucuronate interconversions); map00561(Glycerolipid metabolism)	COG0656(K:Transcription)	COG0656(embryonic nail plate morphogenesis)			118275587
gene-LOC118271096	LOC118271096	stromal interaction molecule homolog, transcript variant X1	4351	2.15887	1.11027	5.90769e-20	1.03313e-18	yes	up	XP_022823822.1(stromal interaction molecule homolog isoform X1 [Spodoptera litura])		K16059	STIM1	map04020(Calcium signaling pathway); map04611(Platelet activation)	ENOG410XRM6(U:Intracellular trafficking, secretion, and vesicular transport)	ENOG410XRM6(Stromal interaction molecule)	PF16533.6(SOAR:STIM1 Orai1-activating region); PF07647.18(SAM_2:SAM domain (Sterile alpha motif)); PF00536.31(SAM_1:SAM domain (Sterile alpha motif))	sp|P83094|STIM_DROME(Stromal interaction molecule homolog OS=Drosophila melanogaster OX=7227 GN=Stim PE=1 SV=1)	118271096
gene-LOC118274733	LOC118274733	nose resistant to fluoxetine protein 6-like	2839	0.371497	-1.42858	5.13234e-05	0.000279401	yes	down	XP_022831691.1(nose resistant to fluoxetine protein 6-like isoform X1 [Spodoptera litura])	GO:0016021(cellular_component:integral component of membrane); GO:0016747(molecular_function:transferase activity, transferring acyl groups other than amino-acyl groups)				ENOG410YD1T(S:Function unknown); ENOG410YWG8(S:Function unknown)	ENOG410YD1T(nose resistant to fluoxetine protein 6-like); ENOG410YWG8(-)	PF01757.23(Acyl_transf_3:Acyltransferase family)	sp|Q09225|NRF6_CAEEL(Nose resistant to fluoxetine protein 6 OS=Caenorhabditis elegans OX=6239 GN=nrf-6 PE=1 SV=3)	118274733
gene-LOC118269493	LOC118269493	mucin-17-like	8337	0.135558	-2.88302	1.42976e-15	2.02202e-14	yes	down	XP_022814083.1(mucin-17 isoform X1 [Spodoptera litura])	GO:0005576(cellular_component:extracellular region); GO:0005975(biological_process:carbohydrate metabolic process); GO:0008061(molecular_function:chitin binding); GO:0004553(molecular_function:hydrolase activity, hydrolyzing O-glycosyl compounds)	K01183	E3.2.1.14	map00520(Amino sugar and nucleotide sugar metabolism)	COG3325(G:Carbohydrate transport and metabolism)	COG3325(chitinase)	PF00704.29(Glyco_hydro_18:Glycosyl hydrolases family 18); PF01607.25(CBM_14:Chitin binding Peritrophin-A domain)	sp|Q6RY07|CHIA_RAT(Acidic mammalian chitinase OS=Rattus norvegicus OX=10116 GN=Chia PE=2 SV=1)	118269493
gene-LOC118279179	LOC118279179	mucin-17-like, transcript variant X1	6611	0.37445	-1.41716	4.94415e-20	8.75215e-19	yes	down	XP_022837358.1(mucin-2 [Spodoptera litura])					ENOG41120DH(S:Function unknown)	ENOG41120DH(-)			118279179
gene-LOC118268287	LOC118268287	fasciclin-1-like, transcript variant X1	2199	0.426784	-1.22842	0.0134313	0.0419175	yes	down	XP_022825262.1(fasciclin-1 isoform X1 [Spodoptera litura])		K19897	FAS1		COG2335(P:Inorganic ion transport and metabolism)	COG2335(Sulfatase)	PF02469.23(Fasciclin:Fasciclin domain)	sp|P10675|FAS1_SCHAM(Fasciclin-1 OS=Schistocerca americana OX=7009 GN=FAS1 PE=1 SV=1)	118268287
gene-LOC118280035	LOC118280035	protein FAM214A-like, transcript variant X1	2004	0.127443	-2.97208	4.36613e-10	4.14353e-09	yes	down	XP_022817028.1(protein FAM214A [Spodoptera litura])					ENOG41115V6(S:Function unknown)	ENOG41115V6(family with sequence similarity 214, member)	PF13889.7(Chromosome_seg:Chromosome segregation during meiosis); PF13915.7(DUF4210:Domain of unknown function (DUF4210))	sp|Q69ZK7|F214A_MOUSE(Protein FAM214A OS=Mus musculus OX=10090 GN=Fam214a PE=2 SV=3)	118280035
gene-LOC118262990	LOC118262990	transmembrane protein 43 homolog	3360	2.30944	1.20754	5.08279e-31	1.39226e-29	yes	up	XP_022827614.1(transmembrane protein 43 homolog isoform X1 [Spodoptera litura])	GO:0016021(cellular_component:integral component of membrane)				ENOG410Z3TK(S:Function unknown)	ENOG410Z3TK(Transmembrane protein 43)	PF07787.13(TMEM43:Transmembrane protein 43)	sp|Q9VSB9|TMM43_DROME(Transmembrane protein 43 homolog OS=Drosophila melanogaster OX=7227 GN=CG8111 PE=2 SV=1)	118262990
gene-LOC118279658	LOC118279658	cuticle protein 16.5-like	949	0.153799	-2.70088	5.11476e-20	9.01736e-19	yes	down	XP_022817318.1(cuticle protein 16.5-like [Spodoptera litura])					ENOG4110SXG(S:Function unknown)	ENOG4110SXG(-)			118279658
gene-LOC118280708	LOC118280708	major heat shock 70 kDa protein Ba-like	2496	0.107111	-3.22282	0	0	yes	down	ADV03160.1(heat shock protein 70 [Spodoptera litura])	GO:0005524(molecular_function:ATP binding)	K03283	HSPA1s	map05162(Measles); map05145(Toxoplasmosis); map04010(MAPK signaling pathway); map03040(Spliceosome); map05134(Legionellosis); map04612(Antigen processing and presentation); map04213(Longevity regulating pathway - multiple species); map04144(Endocytosis); map04915(Estrogen signaling pathway); map04141(Protein processing in endoplasmic reticulum)	COG0443(O:Posttranslational modification, protein turnover, chaperones)	COG0443(Heat shock protein)	PF00012.21(HSP70:Hsp70 protein); PF06723.14(MreB_Mbl:MreB/Mbl protein)	sp|Q9GSU4|HSP72_DROSI(Major heat shock 70 kDa protein Ba OS=Drosophila simulans OX=7240 GN=Hsp70Ba PE=3 SV=2)	118280708
gene-LOC118276337	LOC118276337	bursicon-like	610	0.0152131	-6.03854	3.31467e-05	0.000185095	yes	down	XP_022828186.1(bursicon [Spodoptera litura])	GO:0005179(molecular_function:hormone activity); GO:0005576(cellular_component:extracellular region)				ENOG410ZVNR(B:Chromatin structure and dynamics); ENOG4111J30(S:Function unknown)	ENOG410ZVNR(SWIRM domain); ENOG4111J30(bursicon)	PF03045.16(DAN:DAN domain)	sp|Q4FCM6|BURS_MANSE(Bursicon OS=Manduca sexta OX=7130 GN=burs PE=2 SV=1)	118276337
gene-LOC118267317	LOC118267317	uncharacterized LOC118267317	2145	0.485557	-1.04229	2.99625e-109	3.06962e-107	yes	down	XP_022820116.1(uncharacterized protein LOC111352038 isoform X2 [Spodoptera litura])	GO:0015031(biological_process:protein transport); GO:0005829(cellular_component:cytosol); GO:0030906(cellular_component:retromer, cargo-selective complex); GO:0042147(biological_process:retrograde transport, endosome to Golgi)				ENOG4112C31(S:Function unknown); ENOG41118GB(S:Function unknown)	ENOG4112C31(-); ENOG41118GB(-)			118267317
gene-LOC118263023	LOC118263023	adenylyl cyclase 78C-like	4238	2.39962	1.2628	1.51764e-10	1.48914e-09	yes	up	XP_022823732.1(adenylate cyclase type 8-like [Spodoptera litura])	GO:0046872(molecular_function:metal ion binding); GO:0000166(molecular_function:nucleotide binding); GO:0016021(cellular_component:integral component of membrane); GO:0016849(molecular_function:phosphorus-oxygen lyase activity); GO:0004016(molecular_function:adenylate cyclase activity); GO:0005886(cellular_component:plasma membrane); GO:0035556(biological_process:intracellular signal transduction…	K08048	ADCY8	map05166(Human T-cell leukemia virus 1 infection); map04114(Oocyte meiosis); map05163(Human cytomegalovirus infection); map04750(Inflammatory mediator regulation of TRP channels); map04015(Rap1 signaling pathway); map04540(Gap junction); map04270(Vascular smooth muscle contraction); map04371(Apelin signaling pathway); map04213(Longevity regulating pathway - multiple species); map04072(Phospholipa…	COG2114(T:Signal transduction mechanisms)	COG2114(Guanylate Cyclase)	PF00211.21(Guanylate_cyc:Adenylate and Guanylate cyclase catalytic domain); PF16214.6(AC_N:Adenylyl cyclase N-terminal extracellular and transmembrane region)	sp|Q9VP76|AC78C_DROME(Adenylyl cyclase 78C OS=Drosophila melanogaster OX=7227 GN=Ac78C PE=1 SV=3)	118263023
gene-LOC118267702	LOC118267702	uncharacterized LOC118267702, transcript variant X1	2287	0.46998	-1.08933	7.06092e-29	1.79784e-27	yes	down	XP_022826897.1(uncharacterized protein LOC111356674 [Spodoptera litura])	GO:0016021(cellular_component:integral component of membrane)				ENOG410Y7FK(S:Function unknown)	ENOG410Y7FK(retinol dehydrogenase activity)	PF00106.26(adh_short:short chain dehydrogenase)	sp|Q02337|BDH_BOVIN(D-beta-hydroxybutyrate dehydrogenase, mitochondrial OS=Bos taurus OX=9913 GN=BDH1 PE=1 SV=2)	118267702
gene-LOC118263980	LOC118263980	pupal cuticle protein 20-like	1340	0.103294	-3.27517	3.69774e-11	3.82442e-10	yes	down	XP_022830823.1(pupal cuticle protein 20-like [Spodoptera litura])	GO:0042302(molecular_function:structural constituent of cuticle)				ENOG4111PJ1(S:Function unknown)	ENOG4111PJ1(Cuticular protein)	PF00379.24(Chitin_bind_4:Insect cuticle protein)	sp|Q8T635|CU20_MANSE(Pupal cuticle protein 20 OS=Manduca sexta OX=7130 GN=PCP20 PE=1 SV=1)	118263980
gene-LOC118281810	LOC118281810	ATP synthase subunit g, mitochondrial-like	486	0.345783	-1.53206	1.3649e-141	2.01804e-139	yes	down	XP_022821889.1(ATP synthase subunit g, mitochondrial [Spodoptera litura])	GO:0015986(biological_process:ATP synthesis coupled proton transport); GO:0015078(molecular_function:hydrogen ion transmembrane transporter activity); GO:0000276(cellular_component:mitochondrial proton-transporting ATP synthase complex, coupling factor F(o))	K02140	ATPeFG, ATP5L, ATP20	map00190(Oxidative phosphorylation); map04714(Thermogenesis)	ENOG4111TZ1(I:Lipid transport and metabolism)	ENOG4111TZ1(Mitochondrial membrane ATP synthase (F(1)F(0) ATP synthase or Complex V) produces ATP from ADP in the presence of a proton gradient across the membrane which is generated by electron transport complexes of the respiratory chain. F-type ATPases consist of two structural domains, F(1) - containing the extramembraneous catalytic core, and F(0) - containing the membrane proton channel, li…	PF04718.16(ATP-synt_G:Mitochondrial ATP synthase g subunit)	sp|Q5RFH0|ATP5L_PONAB(ATP synthase subunit g, mitochondrial OS=Pongo abelii OX=9601 GN=ATP5MG PE=3 SV=1)	118281810
gene-LOC118272760	LOC118272760	kelch-like protein 2	2035	0.417551	-1.25997	7.94963e-08	6.15304e-07	yes	down	XP_022830259.1(uncharacterized protein LOC111359058 [Spodoptera litura])					ENOG410Z7D9(S:Function unknown)	ENOG410Z7D9(BTB POZ domain containing)	PF07534.17(TLD:TLD); PF07707.16(BACK:BTB And C-terminal Kelch); PF00651.32(BTB:BTB/POZ domain)	sp|C9JJ37|BTBDJ_HUMAN(BTB/POZ domain-containing protein 19 OS=Homo sapiens OX=9606 GN=BTBD19 PE=2 SV=1)	118272760
gene-LOC118279153	LOC118279153	UDP-glucuronosyltransferase 2B4-like	1728	0.315517	-1.66421	4.01111e-07	2.87858e-06	yes	down	XP_022837626.1(UDP-glucuronosyltransferase 2B19-like [Spodoptera litura])	GO:0015020(molecular_function:glucuronosyltransferase activity); GO:0016021(cellular_component:integral component of membrane)	K00699	UGT	map05204(Chemical carcinogenesis); map00983(Drug metabolism - other enzymes); map00982(Drug metabolism - cytochrome P450); map00980(Metabolism of xenobiotics by cytochrome P450); map00040(Pentose and glucuronate interconversions); map00860(Porphyrin and chlorophyll metabolism); map00053(Ascorbate and aldarate metabolism); map00830(Retinol metabolism); map00140(Steroid hormone biosynthesis)	COG1819(S:Function unknown)	COG1819(Transferase)	PF00201.19(UDPGT:UDP-glucoronosyl and UDP-glucosyl transferase); PF13439.7(Glyco_transf_4:Glycosyltransferase Family 4); PF13579.7(Glyco_trans_4_4:Glycosyl transferase 4-like domain)	sp|Q88168|UDPE_NPVSL(Ecdysteroid UDP-glucosyltransferase OS=Spodoptera littoralis nuclear polyhedrosis virus OX=10456 GN=EGT PE=3 SV=1)	118279153
gene-LOC118279913	LOC118279913	general odorant-binding protein 69a-like	1192	0.383196	-1.38385	0.00667359	0.0228741	yes	down	XP_022835115.1(B1 protein-like [Spodoptera litura])	GO:0005549(molecular_function:odorant binding)				ENOG410ZCHW(S:Function unknown)	ENOG410ZCHW(Odorant-binding protein)	PF01395.23(PBP_GOBP:PBP/GOBP family)	sp|Q27017|B1_TENMO(B1 protein (Fragment) OS=Tenebrio molitor OX=7067 PE=2 SV=1)	118279913
gene-LOC118266678	LOC118266678	uncharacterized LOC118266678	491	3.30333	1.72392	2.5874e-25	5.66745e-24	yes	up										118266678
gene-LOC118270369	LOC118270369	V-type proton ATPase subunit B-like	2218	0.47619	-1.07039	5.85916e-37	1.84635e-35	yes	down	XP_022827405.1(V-type proton ATPase subunit B [Spodoptera litura])	GO:1902600(biological_process:hydrogen ion transmembrane transport); GO:0046034(biological_process:ATP metabolic process); GO:0016787(molecular_function:hydrolase activity); GO:0005524(molecular_function:ATP binding); GO:0033180(cellular_component:proton-transporting V-type ATPase, V1 domain)	K02147	ATPeV1B, ATP6B	map05323(Rheumatoid arthritis); map00190(Oxidative phosphorylation); map04966(Collecting duct acid secretion); map05120(Epithelial cell signaling in Helicobacter pylori infection); map05165(Human papillomavirus infection); map04145(Phagosome); map04150(mTOR signaling pathway); map04721(Synaptic vesicle cycle); map05110(Vibrio cholerae infection)	COG1156(C:Energy production and conversion)	COG1156(Produces ATP from ADP in the presence of a proton gradient across the membrane. The V-type beta chain is a regulatory subunit (By similarity))	PF00006.26(ATP-synt_ab:ATP synthase alpha/beta family, nucleotide-binding domain); PF02874.24(ATP-synt_ab_N:ATP synthase alpha/beta family, beta-barrel domain)	sp|P31410|VATB_HELVI(V-type proton ATPase subunit B OS=Heliothis virescens OX=7102 GN=VHA55 PE=2 SV=1)	118270369
gene-LOC118281045	LOC118281045	spherulin-2A-like	1205	2.85057	1.51125	9.07452e-05	0.000475986	yes	up	XP_022833401.1(spherulin-2A-like isoform X1 [Spodoptera litura])	GO:0016021(cellular_component:integral component of membrane)				ENOG4111T7I(S:Function unknown)	ENOG4111T7I(-)		sp|P09352|SR2A_PHYPO(Spherulin-2A OS=Physarum polycephalum OX=5791 PE=2 SV=1)	118281045
gene-LOC118266345	LOC118266345	proton-coupled folate transporter-like	2083	0.366697	-1.44734	3.97346e-09	3.50025e-08	yes	down	XP_022815685.1(proton-coupled folate transporter-like [Spodoptera litura])		K20840	SLC46A3		ENOG410ZVCA(G:Carbohydrate transport and metabolism)	ENOG410ZVCA(solute carrier family 46)	PF07690.17(MFS_1:Major Facilitator Superfamily); PF11700.9(ATG22:Vacuole effluxer Atg22 like)	sp|Q9DC26|S46A3_MOUSE(Solute carrier family 46 member 3 OS=Mus musculus OX=10090 GN=Slc46a3 PE=2 SV=1)	118266345
gene-LOC118266275	LOC118266275	threonine--tRNA ligase 1, cytoplasmic-like	1231	3.01363	1.5915	0.00560609	0.0196394	yes	up	XP_022816323.1(threonine--tRNA ligase, cytoplasmic isoform X1 [Spodoptera litura])		K01868	TARS, thrS	map00970(Aminoacyl-tRNA biosynthesis)	COG0441(J:Translation, ribosomal structure and biogenesis)	COG0441(threonine-tRNA ligase activity)	PF02824.22(TGS:TGS domain); PF07973.15(tRNA_SAD:Threonyl and Alanyl tRNA synthetase second additional domain)	sp|P26639|SYTC_HUMAN(Threonine--tRNA ligase, cytoplasmic OS=Homo sapiens OX=9606 GN=TARS PE=1 SV=3)	118266275
gene-LOC118261896	LOC118261896	endocuticle structural glycoprotein SgAbd-2-like	768	0.0980965	-3.34965	0.00417233	0.0151131	yes	down	PCG65592.1(hypothetical protein B5V51_8943 [Heliothis virescens])	GO:0042302(molecular_function:structural constituent of cuticle)				ENOG4111PJ1(S:Function unknown); ENOG410YR66(S:Function unknown); ENOG4110T0M(S:Function unknown)	ENOG4111PJ1(Cuticular protein); ENOG410YR66(Cuticular protein); ENOG4110T0M(Cuticular protein)	PF00379.24(Chitin_bind_4:Insect cuticle protein)	sp|Q7M4F3|CUD2_SCHGR(Endocuticle structural glycoprotein SgAbd-2 OS=Schistocerca gregaria OX=7010 PE=1 SV=1)	118261896
gene-LOC118274180	LOC118274180	fructose-1,6-bisphosphatase 1-like	1239	0.391291	-1.35368	4.56812e-43	1.66954e-41	yes	down	XP_022824751.1(fructose-1,6-bisphosphatase 1 [Spodoptera litura])	GO:0042132(molecular_function:fructose 1,6-bisphosphate 1-phosphatase activity); GO:0005975(biological_process:carbohydrate metabolic process)	K03841	FBP, fbp	map00051(Fructose and mannose metabolism); map00010(Glycolysis / Gluconeogenesis); map04922(Glucagon signaling pathway); map04910(Insulin signaling pathway); map00030(Pentose phosphate pathway); map04152(AMPK signaling pathway)	COG0158(G:Carbohydrate transport and metabolism)	COG0158(D-fructose-1,6-bisphosphate 1-phosphohydrolase class 1)	PF00316.21(FBPase:Fructose-1-6-bisphosphatase, N-terminal domain); PF18913.1(FBPase_C:Fructose-1-6-bisphosphatase, C-terminal domain); PF00459.26(Inositol_P:Inositol monophosphatase family)	sp|P00636|F16P1_PIG(Fructose-1,6-bisphosphatase 1 OS=Sus scrofa OX=9823 GN=FBP1 PE=1 SV=4)	118274180
gene-LOC118281898	LOC118281898	uncharacterized LOC118281898, transcript variant X1	1317	2.06912	1.04902	1.59675e-102	1.48395e-100	yes	up	XP_022835595.1(uncharacterized protein LOC111363037 isoform X1 [Spodoptera litura])					ENOG4111R1K(S:Function unknown); ENOG4111BVN(S:Function unknown)	ENOG4111R1K(-); ENOG4111BVN(-)			118281898
gene-LOC118267715	LOC118267715	drebrin-like protein	1169	0.00455062	-7.77972	6.26057e-44	2.3141e-42	yes	down	XP_022826910.1(global transcription regulator sge1 [Spodoptera litura])	GO:0042302(molecular_function:structural constituent of cuticle)				ENOG4111QIW(S:Function unknown)	ENOG4111QIW(Insect cuticle protein)	PF00379.24(Chitin_bind_4:Insect cuticle protein)	sp|P14484|CUPP_DROME(Pupal cuticle protein OS=Drosophila melanogaster OX=7227 GN=Pcp PE=2 SV=1)	118267715
gene-LOC118274501	LOC118274501	proline dehydrogenase 1, mitochondrial-like	3860	2.10999	1.07723	2.5125e-29	6.4733e-28	yes	up	XP_022831783.1(proline dehydrogenase 1, mitochondrial [Spodoptera litura])		K00318	PRODH, fadM, putB	map00330(Arginine and proline metabolism)	COG0506(E:Amino acid transport and metabolism)	COG0506(Proline dehydrogenase)	PF01619.19(Pro_dh:Proline dehydrogenase)	sp|Q04499|PROD_DROME(Proline dehydrogenase 1, mitochondrial OS=Drosophila melanogaster OX=7227 GN=slgA PE=2 SV=2)	118274501
gene-LOC118263683	LOC118263683	organic cation transporter protein-like	2416	0.315268	-1.66535	3.46412e-11	3.58851e-10	yes	down	XP_022829592.1(organic cation transporter protein-like [Spodoptera litura])	GO:0022857(molecular_function:transmembrane transporter activity); GO:0016021(cellular_component:integral component of membrane)	K08200	SLC22A3, OCT3	map05231(Choline metabolism in cancer)	COG0477(G:Carbohydrate transport and metabolism); ENOG410ZVN7(G:Carbohydrate transport and metabolism); ENOG410YDWJ(G:Carbohydrate transport and metabolism)	COG0477(major facilitator Superfamily); ENOG410ZVN7(phosphate transporter); ENOG410YDWJ(Organic cation transporter)	PF07690.17(MFS_1:Major Facilitator Superfamily); PF00083.25(Sugar_tr:Sugar (and other) transporter)	sp|Q9VCA2|ORCT_DROME(Organic cation transporter protein OS=Drosophila melanogaster OX=7227 GN=Orct PE=1 SV=1)	118263683
gene-LOC118276776	LOC118276776	uncharacterized LOC118276776, transcript variant X1	1263	0.49203	-1.02318	0.00274157	0.0104698	yes	down	XP_022822034.1(uncharacterized protein LOC111353303 isoform X1 [Spodoptera litura])									118276776
gene-LOC118278744	LOC118278744	hemolin-like	1441	2.77486	1.47241	2.10108e-94	1.7985e-92	yes	up	XP_022819117.1(hemolin-like [Spodoptera litura])		K06756	NRCAM	map04514(Cell adhesion molecules (CAMs))	ENOG410XSVG(S:Function unknown)	ENOG410XSVG(Cell adhesion molecule)	PF07679.17(I-set:Immunoglobulin I-set domain); PF13927.7(Ig_3:Immunoglobulin domain); PF13895.7(Ig_2:Immunoglobulin domain); PF00047.26(ig:Immunoglobulin domain); PF07686.18(V-set:Immunoglobulin V-set domain)	sp|P31398|HEMO_MANSE(Hemolin OS=Manduca sexta OX=7130 PE=2 SV=2)	118278744
gene-LOC118279259	LOC118279259	ATP synthase subunit gamma, mitochondrial-like	1648	0.433943	-1.20442	6.40891e-211	1.57333e-208	yes	down	XP_022837447.1(ATP synthase subunit gamma, mitochondrial [Spodoptera litura])	GO:0045261(cellular_component:proton-transporting ATP synthase complex, catalytic core F(1)); GO:0015986(biological_process:ATP synthesis coupled proton transport); GO:0005840(cellular_component:ribosome); GO:0046933(molecular_function:proton-transporting ATP synthase activity, rotational mechanism); GO:0003735(molecular_function:structural constituent of ribosome); GO:0006412(biological_process:…	K02136	ATPeF1G, ATP5C1, ATP3	map05012(Parkinson disease); map00190(Oxidative phosphorylation); map05010(Alzheimer disease); map05016(Huntington disease); map04714(Thermogenesis)	COG0224(C:Energy production and conversion)	COG0224(Produces ATP from ADP in the presence of a proton gradient across the membrane. The gamma chain is believed to be important in regulating ATPase activity and the flow of protons through the CF(0) complex (By similarity))	PF00231.20(ATP-synt:ATP synthase)	sp|O01666|ATPG_DROME(ATP synthase subunit gamma, mitochondrial OS=Drosophila melanogaster OX=7227 GN=ATPsyngamma PE=2 SV=2)	118279259
gene-LOC118278577	LOC118278577	uncharacterized LOC118278577	505	2.65619	1.40936	2.31515e-45	8.91195e-44	yes	up										118278577
gene-LOC118263280	LOC118263280	laminin subunit beta-1-like	6452	2.91051	1.54127	1.05749e-37	3.38892e-36	yes	up	XP_022829188.1(laminin subunit beta-1 [Spodoptera litura])	GO:0016021(cellular_component:integral component of membrane); GO:0016887(molecular_function:ATPase activity); GO:0005524(molecular_function:ATP binding)	K05636	LAMB1	map05165(Human papillomavirus infection); map04510(Focal adhesion); map05145(Toxoplasmosis); map05146(Amoebiasis); map05200(Pathways in cancer); map04512(ECM-receptor interaction); map04151(PI3K-Akt signaling pathway); map05222(Small cell lung cancer)	ENOG410XPEG(U:Intracellular trafficking, secretion, and vesicular transport)	ENOG410XPEG(laminin beta)	PF00053.25(Laminin_EGF:Laminin EGF domain); PF00055.18(Laminin_N:Laminin N-terminal (Domain VI))	sp|P11046|LAMB1_DROME(Laminin subunit beta-1 OS=Drosophila melanogaster OX=7227 GN=LanB1 PE=1 SV=4)	118263280
gene-LOC118272253	LOC118272253	uncharacterized LOC118272253	438	0.399881	-1.32236	1.01916e-15	1.45398e-14	yes	down	PZC76013.1(hypothetical protein B5X24_HaOG205215 [Helicoverpa armigera])	GO:0003676(molecular_function:nucleic acid binding); GO:0005524(molecular_function:ATP binding); GO:0004386(molecular_function:helicase activity)	K12811	DDX46, PRP5	map03040(Spliceosome)	ENOG410XSQV(L:Replication, recombination and repair)	ENOG410XSQV(ATP-dependent RNA helicase)		sp|Q7L014|DDX46_HUMAN(Probable ATP-dependent RNA helicase DDX46 OS=Homo sapiens OX=9606 GN=DDX46 PE=1 SV=2)	118272253
gene-LOC118265393	LOC118265393	cytadherence high molecular weight protein 3-like	2006	0.170749	-2.55005	3.03358e-80	2.15682e-78	yes	down	XP_022814930.1(uncharacterized protein LOC111348520 [Spodoptera litura])	GO:0042302(molecular_function:structural constituent of cuticle)				ENOG4111I81(S:Function unknown)	ENOG4111I81(Insect cuticle protein)	PF00379.24(Chitin_bind_4:Insect cuticle protein)		118265393
gene-LOC118279648	LOC118279648	cytosolic carboxypeptidase 1-like, transcript variant X1	4230	2.08112	1.05736	1.36898e-70	8.36237e-69	yes	up	XP_022821506.1(cytosolic carboxypeptidase 4-like isoform X1 [Spodoptera litura])	GO:0004181(molecular_function:metallocarboxypeptidase activity); GO:0008270(molecular_function:zinc ion binding)	K23435	AGTPBP1, CCP1		COG2866(S:Function unknown)	COG2866(-)	PF18027.2(Pepdidase_M14_N:Cytosolic carboxypeptidase N-terminal domain); PF00246.25(Peptidase_M14:Zinc carboxypeptidase)	sp|Q9UPW5|CBPC1_HUMAN(Cytosolic carboxypeptidase 1 OS=Homo sapiens OX=9606 GN=AGTPBP1 PE=1 SV=3)	118279648
gene-LOC118266497	LOC118266497	protein arginine N-methyltransferase 6-like	1253	0.0496642	-4.33165	5.27714e-14	6.64674e-13	yes	down	XP_022824286.1(protein arginine N-methyltransferase 6 [Spodoptera litura])	GO:0016274(molecular_function:protein-arginine N-methyltransferase activity)				ENOG410XQYH(S:Function unknown); ENOG410XPGP(T:Signal transduction mechanisms)	ENOG410XQYH(Protein arginine n-methyltransferase); ENOG410XPGP(Casein Kinase)	PF06325.14(PrmA:Ribosomal protein L11 methyltransferase (PrmA)); PF13649.7(Methyltransf_25:Methyltransferase domain); PF08241.13(Methyltransf_11:Methyltransferase domain); PF05175.15(MTS:Methyltransferase small domain); PF13847.7(Methyltransf_31:Methyltransferase domain); PF13489.7(Methyltransf_23:Methyltransferase domain); PF08003.12(Methyltransf_9:Protein of unknown function (DUF1698))	sp|Q7XKC0|ANM61_ORYSJ(Probable protein arginine N-methyltransferase 6.1 OS=Oryza sativa subsp. japonica OX=39947 GN=PRMT6.1 PE=3 SV=2)	118266497
gene-LOC118269435	LOC118269435	NADH-quinone oxidoreductase subunit B 2-like	880	5.51496	2.46335	2.07056e-107	2.10469e-105	yes	up	XP_022814005.1(uncharacterized protein LOC111347857 [Spodoptera litura])	GO:0008137(molecular_function:NADH dehydrogenase (ubiquinone) activity); GO:0048038(molecular_function:quinone binding); GO:0046872(molecular_function:metal ion binding); GO:0051539(molecular_function:4 iron, 4 sulfur cluster binding)	K03940	NDUFS7	map04932(Non-alcoholic fatty liver disease (NAFLD)); map05012(Parkinson disease); map05010(Alzheimer disease); map04723(Retrograde endocannabinoid signaling); map05016(Huntington disease); map04714(Thermogenesis); map00190(Oxidative phosphorylation)	COG0377(C:Energy production and conversion)	COG0377(NDH-1 shuttles electrons from NADH, via FMN and iron- sulfur (Fe-S) centers, to quinones in the respiratory chain. The immediate electron acceptor for the enzyme in this species is believed to be ubiquinone. Couples the redox reaction to proton translocation (for every two electrons transferred, four hydrogen ions are translocated across the cytoplasmic membrane), and thus conserves the r…	PF01058.23(Oxidored_q6:NADH ubiquinone oxidoreductase, 20 Kd subunit)	sp|P42026|NDUS7_BOVIN(NADH dehydrogenase [ubiquinone] iron-sulfur protein 7, mitochondrial OS=Bos taurus OX=9913 GN=NDUFS7 PE=1 SV=1)	118269435
gene-LOC118282008	LOC118282008	secreted RxLR effector protein 161-like	765	5.49095	2.45706	0.0103722	0.0336372	yes	up	KPJ19636.1(Retrovirus-related Pol polyprotein from transposon TNT 1-94 [Papilio machaon])	GO:0015074(biological_process:DNA integration); GO:0008270(molecular_function:zinc ion binding); GO:0003676(molecular_function:nucleic acid binding)				ENOG410XS4D(L:Replication, recombination and repair); COG2801(L:Replication, recombination and repair); ENOG410ZS4K(S:Function unknown)	ENOG410XS4D(Retrotransposon protein); COG2801(Retrotransposon protein); ENOG410ZS4K(-)		sp|P10978|POLX_TOBAC(Retrovirus-related Pol polyprotein from transposon TNT 1-94 OS=Nicotiana tabacum OX=4097 PE=2 SV=1)	118282008
gene-LOC118273317	LOC118273317	serine-protein kinase ATM-like, transcript variant X1	9035	2.06886	1.04884	8.60006e-37	2.68979e-35	yes	up	XP_022833925.1(serine-protein kinase ATM [Spodoptera litura])	GO:0000723(biological_process:telomere maintenance); GO:0010212(biological_process:response to ionizing radiation); GO:0006281(biological_process:DNA repair); GO:0004674(molecular_function:protein serine/threonine kinase activity); GO:0016572(biological_process:histone phosphorylation); GO:0000077(biological_process:DNA damage checkpoint); GO:0005524(molecular_function:ATP binding)	K04728	ATM, TEL1	map04110(Cell cycle); map05166(Human T-cell leukemia virus 1 infection); map05165(Human papillomavirus infection); map04115(p53 signaling pathway); map05206(MicroRNAs in cancer); map03440(Homologous recombination); map04068(FoxO signaling pathway); map04218(Cellular senescence); map05131(Shigellosis); map05170(Human immunodeficiency virus 1 infection); map05202(Transcriptional misregulation in ca…	ENOG410XNPY(G:Carbohydrate transport and metabolism)	ENOG410XNPY(Pyruvate kinase)	PF00454.28(PI3_PI4_kinase:Phosphatidylinositol 3- and 4-kinase); PF02260.21(FATC:FATC domain); PF11640.9(TAN:Telomere-length maintenance and DNA damage repair)	sp|Q13315|ATM_HUMAN(Serine-protein kinase ATM OS=Homo sapiens OX=9606 GN=ATM PE=1 SV=4)	118273317
gene-LOC118268654	LOC118268654	multiple epidermal growth factor-like domains protein 10	3580	4.89573	2.29152	1.31378e-23	2.70041e-22	yes	up	XP_022825513.1(fibrillin-2-like [Spodoptera litura])	GO:0016021(cellular_component:integral component of membrane)						PF02363.20(C_tripleX:Cysteine rich repeat)		118268654
gene-LOC118270264	LOC118270264	uncharacterized LOC118270264	2882	3.85015	1.94491	2.39997e-15	3.33612e-14	yes	up	XP_022827399.1(uncharacterized protein LOC111357078 [Spodoptera litura])	GO:0008270(molecular_function:zinc ion binding); GO:0003676(molecular_function:nucleic acid binding)				ENOG4110QHB(S:Function unknown)	ENOG4110QHB(ZnF_C2H2)	PF12756.8(zf-C2H2_2:C2H2 type zinc-finger (2 copies))		118270264
gene-LOC118268624	LOC118268624	uncharacterized LOC118268624	448	0.466862	-1.09893	4.97452e-09	4.33513e-08	yes	down	PZC75972.1(hypothetical protein B5X24_HaOG205265 [Helicoverpa armigera])									118268624
gene-LOC118274971	LOC118274971	uncharacterized LOC118274971	671	0.105647	-3.24268	0.000226145	0.00109708	yes	down	XP_022831707.1(fatty acid synthase-like isoform X1 [Spodoptera litura])	GO:0004312(molecular_function:fatty acid synthase activity); GO:0009058(biological_process:biosynthetic process); GO:0016788(molecular_function:hydrolase activity, acting on ester bonds); GO:0016491(molecular_function:oxidoreductase activity)	K00665	FASN	map04910(Insulin signaling pathway); map00061(Fatty acid biosynthesis); map04152(AMPK signaling pathway)	ENOG4111ANH(S:Function unknown); COG3321(Q:Secondary metabolites biosynthesis, transport and catabolism); ENOG410YMFB(I:Lipid transport and metabolism)	ENOG4111ANH(-); COG3321(synthase); ENOG410YMFB(Acyl transferase domain)			118274971
gene-LOC118281705	LOC118281705	succinate--CoA ligase [ADP/GDP-forming] subunit alpha, mitochondrial-like	1539	0.43084	-1.21478	7.65411e-253	2.48969e-250	yes	down	XP_022815256.1(succinate--CoA ligase [ADP/GDP-forming] subunit alpha, mitochondrial [Spodoptera litura])	GO:0005739(cellular_component:mitochondrion); GO:0000166(molecular_function:nucleotide binding); GO:0006099(biological_process:tricarboxylic acid cycle); GO:0048037(molecular_function:cofactor binding); GO:0004775(molecular_function:succinate-CoA ligase (ADP-forming) activity); GO:0004776(molecular_function:succinate-CoA ligase (GDP-forming) activity)	K01899	LSC1	map00020(Citrate cycle (TCA cycle)); map00640(Propanoate metabolism)	COG0074(L:Replication, recombination and repair)	COG0074(DEAD (Asp-Glu-Ala-Asp) box polypeptide)	PF02629.20(CoA_binding:CoA binding domain); PF00549.20(Ligase_CoA:CoA-ligase); PF13607.7(Succ_CoA_lig:Succinyl-CoA ligase like flavodoxin domain); PF13380.7(CoA_binding_2:CoA binding domain)	sp|Q94522|SUCA_DROME(Succinate--CoA ligase [ADP/GDP-forming] subunit alpha, mitochondrial OS=Drosophila melanogaster OX=7227 GN=Scsalpha1 PE=2 SV=3)	118281705
gene-AOB78_gp03	ND6	NADH dehydrogenase subunit 6	531	0.146136	-2.77461	1.74813e-05	0.000102133	yes	down	YP_009164476.1(NADH dehydrogenase subunit 6 [Spodoptera frugiperda])	GO:0016021(cellular_component:integral component of membrane); GO:0005739(cellular_component:mitochondrion)	K03884	ND6	map04723(Retrograde endocannabinoid signaling); map05012(Parkinson disease); map05010(Alzheimer disease); map05016(Huntington disease); map04714(Thermogenesis); map00190(Oxidative phosphorylation)				sp|P34856|NU6M_ANOGA(NADH-ubiquinone oxidoreductase chain 6 OS=Anopheles gambiae OX=7165 GN=mt:ND6 PE=3 SV=2)	25768292
gene-LOC118278279	LOC118278279	uncharacterized protein K02A2.6-like	4322	0.3485	-1.52077	0.000444487	0.00203277	yes	down	CAB3256144.1(unnamed protein product [Arctia plantaginis])					COG2801(L:Replication, recombination and repair); ENOG4111YDT(S:Function unknown)	COG2801(Retrotransposon protein); ENOG4111YDT(-)	PF17919.2(RT_RNaseH_2:RNase H-like domain found in reverse transcriptase); PF17917.2(RT_RNaseH:RNase H-like domain found in reverse transcriptase); PF00078.28(RVT_1:Reverse transcriptase (RNA-dependent DNA polymerase)); PF17921.2(Integrase_H2C2:Integrase zinc binding domain); PF00665.27(rve:Integrase core domain)	sp|Q09575|YRD6_CAEEL(Uncharacterized protein K02A2.6 OS=Caenorhabditis elegans OX=6239 GN=K02A2.6 PE=4 SV=1)	118278279
gene-LOC118272105	LOC118272105	serine protease inhibitor dipetalogastin-like	2001	2.29427	1.19803	3.4019e-14	4.32248e-13	yes	up	XP_022823076.1(serine protease inhibitor dipetalogastin-like [Spodoptera litura])		K23615;K23614	SPIK5;SPIK7		ENOG410Z5MG(S:Function unknown); ENOG410YKSA(O:Posttranslational modification, protein turnover, chaperones); ENOG410YC3T(O:Posttranslational modification, protein turnover, chaperones); ENOG4111TR7(O:Posttranslational modification, protein turnover, chaperones)	ENOG410Z5MG(Kazal-type serine protease inhibitor domain); ENOG410YKSA(K06254 agrin); ENOG410YC3T(Serine peptidase inhibitor, Kazal type); ENOG4111TR7(serine peptidase inhibitor, Kazal type 5)	PF00050.22(Kazal_1:Kazal-type serine protease inhibitor domain); PF07648.16(Kazal_2:Kazal-type serine protease inhibitor domain)	sp|O96790|DPGN_DIPMA(Serine protease inhibitor dipetalogastin (Fragment) OS=Dipetalogaster maximus OX=72496 PE=1 SV=2)	118272105
gene-LOC118268860	LOC118268860	proteasome activator complex subunit 3-like, transcript variant X1	1744	2.12388	1.0867	4.44015e-65	2.44791e-63	yes	up	XP_022837777.1(proteasome activator complex subunit 3 isoform X1 [Spodoptera litura])		K06698	PSME3	map03050(Proteasome); map04612(Antigen processing and presentation); map05160(Hepatitis C)	ENOG410XQVX(O:Posttranslational modification, protein turnover, chaperones)	ENOG410XQVX(proteasome (prosome, macropain) activator subunit)	PF02252.19(PA28_beta:Proteasome activator pa28 beta subunit); PF02251.19(PA28_alpha:Proteasome activator pa28 alpha subunit)	sp|P61289|PSME3_HUMAN(Proteasome activator complex subunit 3 OS=Homo sapiens OX=9606 GN=PSME3 PE=1 SV=1)	118268860
gene-LOC118268316	LOC118268316	uncharacterized LOC118268316, transcript variant X1	690	3.89989	1.96343	0.00380678	0.0139403	yes	up	XP_022825350.1(AT-rich interactive domain-containing protein 1A isoform X1 [Spodoptera litura])					ENOG4111WKY(S:Function unknown); ENOG4110SQB(S:Function unknown)	ENOG4111WKY(-); ENOG4110SQB(-)	PF15936.6(DUF4749:Domain of unknown function (DUF4749))	sp|A1ZA47|ZASP_DROME(PDZ and LIM domain protein Zasp OS=Drosophila melanogaster OX=7227 GN=Zasp52 PE=1 SV=2)	118268316
gene-LOC118282342	LOC118282342	larval cuticle protein LCP-30-like	1171	0.499811	-1.00054	1.25095e-16	1.88817e-15	yes	down	XP_022816173.1(larval cuticle protein LCP-30-like [Spodoptera litura])	GO:0042302(molecular_function:structural constituent of cuticle)				ENOG4110S48(S:Function unknown); ENOG410YZ4Z(S:Function unknown)	ENOG4110S48(Insect cuticle protein); ENOG410YZ4Z(structural constituent of cuticle)	PF00379.24(Chitin_bind_4:Insect cuticle protein)	sp|Q08738|CU30_BOMMO(Larval cuticle protein LCP-30 OS=Bombyx mori OX=7091 GN=LCP30 PE=1 SV=2)	118282342
gene-LOC118279344	LOC118279344	ATP-dependent DNA helicase pif1-like	1955	4.93342	2.30259	0.000432584	0.00198321	yes	up	XP_021195682.1(uncharacterized protein LOC110380119 [Helicoverpa armigera])		K15255	PIF1		ENOG410ZBKS(S:Function unknown); COG0507(L:Replication, recombination and repair)	ENOG410ZBKS(-); COG0507(exodeoxyribonuclease v alpha)	PF05970.15(PIF1:PIF1-like helicase); PF13604.7(AAA_30:AAA domain); PF02689.15(Herpes_Helicase:Helicase)	sp|A5WFR0|PIF1_PSYWF(ATP-dependent DNA helicase pif1 OS=Psychrobacter sp. (strain PRwf-1) OX=349106 GN=pif1 PE=3 SV=1)	118279344
gene-LOC118264513	LOC118264513	uncharacterized LOC118264513	3610	0.469975	-1.08934	0.000432132	0.00198321	yes	down	XP_022831038.1(uncharacterized protein LOC111359672 [Spodoptera litura])	GO:0003779(molecular_function:actin binding); GO:0030036(biological_process:actin cytoskeleton organization); GO:0017048(molecular_function:Rho GTPase binding)				ENOG410Y3DT(S:Function unknown); ENOG410XR71(S:Function unknown)	ENOG410Y3DT(formin-like); ENOG410XR71(Drf_FH3)	PF06367.17(Drf_FH3:Diaphanous FH3 Domain); PF06371.14(Drf_GBD:Diaphanous GTPase-binding Domain)		118264513
gene-LOC118271210	LOC118271210	uncharacterized LOC118271210	3207	2.47188	1.30561	0.000916151	0.00394051	yes	up	CAB3242550.1(unnamed protein product [Arctia plantaginis])	GO:0015074(biological_process:DNA integration); GO:0003676(molecular_function:nucleic acid binding)				ENOG410Z1QR(S:Function unknown); ENOG410Y7Q4(S:Function unknown); COG2801(L:Replication, recombination and repair); ENOG410YP2D(S:Function unknown)	ENOG410Z1QR(-); ENOG410Y7Q4(-); COG2801(Retrotransposon protein); ENOG410YP2D(Integrase core domain protein)	PF05380.14(Peptidase_A17:Pao retrotransposon peptidase); PF03564.16(DUF1759:Protein of unknown function (DUF1759)); PF05585.13(DUF1758:Putative peptidase (DUF1758)); PF00078.28(RVT_1:Reverse transcriptase (RNA-dependent DNA polymerase))		118271210
gene-LOC118280474	LOC118280474	folliculin-interacting protein 2-like, transcript variant X1	5417	2.49289	1.31782	2.37665e-102	2.17765e-100	yes	up	XP_022816764.1(folliculin-interacting protein 2 isoform X1 [Spodoptera litura])		K20401	FNIP2	map04150(mTOR signaling pathway)	ENOG410ZIEC(S:Function unknown)	ENOG410ZIEC(folliculin interacting protein)	PF14637.7(FNIP_M:Folliculin-interacting protein middle domain); PF14638.7(FNIP_C:Folliculin-interacting protein C-terminus); PF14636.7(FNIP_N:Folliculin-interacting protein N-terminus)	sp|Q80TD3|FNIP2_MOUSE(Folliculin-interacting protein 2 OS=Mus musculus OX=10090 GN=Fnip2 PE=1 SV=2)	118280474
gene-LOC118273116	LOC118273116	probable hydroxyacid-oxoacid transhydrogenase, mitochondrial	1819	0.471558	-1.08449	8.50436e-20	1.47928e-18	yes	down	XP_022834531.1(probable hydroxyacid-oxoacid transhydrogenase, mitochondrial [Spodoptera litura])	GO:0046872(molecular_function:metal ion binding); GO:0016491(molecular_function:oxidoreductase activity)	K11173	ADHFE1		COG1454(C:Energy production and conversion)	COG1454(alcohol dehydrogenase)	PF00465.20(Fe-ADH:Iron-containing alcohol dehydrogenase); PF13685.7(Fe-ADH_2:Iron-containing alcohol dehydrogenase)	sp|Q17EN4|HOT_AEDAE(Probable hydroxyacid-oxoacid transhydrogenase, mitochondrial OS=Aedes aegypti OX=7159 GN=AAEL003729 PE=3 SV=1)	118273116
gene-LOC118263675	LOC118263675	adenosine deaminase-like protein, transcript variant X1	1215	0.482514	-1.05136	3.85422e-10	3.68188e-09	yes	down	XP_022829120.1(adenosine deaminase-like protein [Spodoptera litura])	GO:0019239(molecular_function:deaminase activity)	K01488	add, ADA	map05340(Primary immunodeficiency); map00230(Purine metabolism)	COG1816(F:Nucleotide transport and metabolism)	COG1816(adenosine deaminase)	PF00962.23(A_deaminase:Adenosine/AMP deaminase)	sp|Q0VC13|ADAL_BOVIN(Adenosine deaminase-like protein OS=Bos taurus OX=9913 GN=ADAL PE=2 SV=1)	118263675
gene-LOC118273606	LOC118273606	putative defense protein Hdd11	896	8.27064	3.048	2.95917e-189	5.92336e-187	yes	up	XP_022820832.1(putative defense protein Hdd11 [Spodoptera litura])	GO:0045087(biological_process:innate immune response); GO:0042832(biological_process:defense response to protozoan); GO:0042742(biological_process:defense response to bacterium); GO:0005576(cellular_component:extracellular region)				ENOG41123CK(S:Function unknown); ENOG410XR70(S:Function unknown)	ENOG41123CK(Defense protein); ENOG410XR70(Ferric-chelate reductase)	PF02014.17(Reeler:Reeler domain)	sp|O96382|DFP11_HYPCU(Putative defense protein Hdd11 OS=Hyphantria cunea OX=39466 PE=2 SV=1)	118273606
gene-LOC118280039	LOC118280039	uncharacterized LOC118280039	1350	0.498409	-1.0046	8.64207e-07	5.98414e-06	yes	down	XP_022817106.1(uncharacterized protein LOC111349971 isoform X1 [Spodoptera litura])	GO:0016021(cellular_component:integral component of membrane)				ENOG4110SC2(S:Function unknown); ENOG410XXKI(S:Function unknown)	ENOG4110SC2(-); ENOG410XXKI(-)			118280039
gene-LOC118280034	LOC118280034	protein FAM214A-like, transcript variant X2	3221	0.436161	-1.19707	2.66537e-136	3.72894e-134	yes	down	XP_022817028.1(protein FAM214A [Spodoptera litura])					ENOG41115V6(S:Function unknown)	ENOG41115V6(family with sequence similarity 214, member)	PF13889.7(Chromosome_seg:Chromosome segregation during meiosis); PF13915.7(DUF4210:Domain of unknown function (DUF4210))	sp|Q5FW46|F214A_XENTR(Protein FAM214A OS=Xenopus tropicalis OX=8364 GN=fam214a PE=2 SV=1)	118280034
gene-LOC118281473	LOC118281473	uncharacterized LOC118281473, transcript variant X1	1977	2.0189	1.01357	3.59081e-15	4.92308e-14	yes	up	XP_022827331.1(uncharacterized protein LOC111357037 isoform X2 [Spodoptera litura])	GO:0015074(biological_process:DNA integration); GO:0003676(molecular_function:nucleic acid binding)				ENOG410Y7Q4(S:Function unknown); COG1524(S:Function unknown); ENOG410YP2D(S:Function unknown); ENOG410Z1QR(S:Function unknown); COG2801(L:Replication, recombination and repair)	ENOG410Y7Q4(-); COG1524(type i phosphodiesterase nucleotide pyrophosphatase); ENOG410YP2D(Integrase core domain protein); ENOG410Z1QR(-); COG2801(Retrotransposon protein)	PF03564.16(DUF1759:Protein of unknown function (DUF1759)); PF18701.2(DUF5641:Family of unknown function (DUF5641))		118281473
gene-LOC118281561	LOC118281561	pyruvate kinase-like, transcript variant X1	2043	0.468098	-1.09512	2.47471e-176	4.535e-174	yes	down	XP_022825246.1(pyruvate kinase-like [Spodoptera litura])		K00873	PK, pyk	map05165(Human papillomavirus infection); map05203(Viral carcinogenesis); map00230(Purine metabolism); map00620(Pyruvate metabolism); map00010(Glycolysis / Gluconeogenesis); map04922(Glucagon signaling pathway); map05230(Central carbon metabolism in cancer); map04930(Type II diabetes mellitus)	COG0469(G:Carbohydrate transport and metabolism)	COG0469(Pyruvate kinase)	PF00224.22(PK:Pyruvate kinase, barrel domain); PF02887.17(PK_C:Pyruvate kinase, alpha/beta domain)	sp|O62619|KPYK_DROME(Pyruvate kinase OS=Drosophila melanogaster OX=7227 GN=PyK PE=2 SV=2)	118281561
gene-LOC118268627	LOC118268627	allantoicase-like	2271	3.86175	1.94925	5.35778e-39	1.76481e-37	yes	up	XP_022825662.1(allantoicase-like [Spodoptera litura])	GO:0000256(biological_process:allantoin catabolic process); GO:0004037(molecular_function:allantoicase activity)	K01477	alc, ALLC	map00230(Purine metabolism)	COG4266(F:Nucleotide transport and metabolism)	COG4266(allantoicase (EC 3.5.3.4))	PF03561.16(Allantoicase:Allantoicase repeat)	sp|Q9W6S5|ALLC_XENLA(Allantoicase OS=Xenopus laevis OX=8355 GN=allc PE=2 SV=1)	118268627
gene-LOC118275472	LOC118275472	uncharacterized LOC118275472	1074	0.0442078	-4.49956	0.0003026	0.00143638	yes	down	XP_022822490.1(uncharacterized protein LOC111353594 [Spodoptera litura])									118275472
gene-LOC118273953	LOC118273953	A-kinase anchor protein 17A-like, transcript variant X1	2173	0.446506	-1.16325	1.88695e-07	1.40052e-06	yes	down	XP_022824566.1(A-kinase anchor protein 17A isoform X1 [Spodoptera litura])		K13169	SFRS17		ENOG410XQIN(S:Function unknown)	ENOG410XQIN(A kinase (PRKA) anchor protein)		sp|Q02040|AK17A_HUMAN(A-kinase anchor protein 17A OS=Homo sapiens OX=9606 GN=AKAP17A PE=1 SV=2)	118273953
gene-LOC118271725	LOC118271725	voltage-dependent anion-selective channel-like, transcript variant X1	1571	0.237284	-2.07532	0	0	yes	down	XP_026746349.1(voltage-dependent anion-selective channel-like isoform X2 [Trichoplusia ni])	GO:1902017(biological_process:regulation of cilium assembly); GO:0005741(cellular_component:mitochondrial outer membrane); GO:0008308(molecular_function:voltage-gated anion channel activity)	K15040	VDAC2	map05166(Human T-cell leukemia virus 1 infection); map04621(NOD-like receptor signaling pathway); map04979(Cholesterol metabolism); map05012(Parkinson disease); map05010(Alzheimer disease); map04218(Cellular senescence); map04020(Calcium signaling pathway); map04022(cGMP-PKG signaling pathway); map05016(Huntington disease); map04217(Necroptosis); map04216(Ferroptosis)	ENOG410ZBK1(U:Intracellular trafficking, secretion, and vesicular transport)	ENOG410ZBK1(voltage-dependent anion channel)	PF01459.23(Porin_3:Eukaryotic porin)	sp|Q94920|VDAC_DROME(Voltage-dependent anion-selective channel OS=Drosophila melanogaster OX=7227 GN=porin PE=1 SV=3)	118271725
gene-LOC118265965	LOC118265965	proton-coupled folate transporter-like	1998	0.421138	-1.24763	2.19312e-15	3.06824e-14	yes	down	XP_022815685.1(proton-coupled folate transporter-like [Spodoptera litura])		K20840	SLC46A3		ENOG410ZVCA(G:Carbohydrate transport and metabolism)	ENOG410ZVCA(solute carrier family 46)	PF07690.17(MFS_1:Major Facilitator Superfamily); PF11700.9(ATG22:Vacuole effluxer Atg22 like)	sp|Q9DC26|S46A3_MOUSE(Solute carrier family 46 member 3 OS=Mus musculus OX=10090 GN=Slc46a3 PE=2 SV=1)	118265965
gene-LOC118271098	LOC118271098	nucleosome assembly protein 1-like 1, transcript variant X1	2403	2.25147	1.17087	1.46056e-17	2.30622e-16	yes	up	XP_022823815.1(nucleosome assembly protein 1-like 1 isoform X1 [Spodoptera litura])	GO:0006334(biological_process:nucleosome assembly); GO:0005634(cellular_component:nucleus)	K11279	NAP1L1, NRP		ENOG410XQN9(S:Function unknown)	ENOG410XQN9(nucleosome assembly)	PF00956.19(NAP:Nucleosome assembly protein (NAP))	sp|Q4U0Y4|NPL1A_XENLA(Nucleosome assembly protein 1-like 1-A OS=Xenopus laevis OX=8355 GN=nap1l1-a PE=1 SV=1)	118271098
gene-LOC118267133	LOC118267133	ras-related protein Rap-1-like	2682	3.4929	1.80443	0.00011737	0.000602406	yes	up	XP_022819457.1(ras-related protein Rap-1 [Spodoptera litura])	GO:0016020(cellular_component:membrane); GO:0003924(molecular_function:GTPase activity); GO:0007165(biological_process:signal transduction); GO:0005525(molecular_function:GTP binding)				COG1100(S:Function unknown)	COG1100(GTP-binding Protein)	PF00071.23(Ras:Ras family); PF08477.14(Roc:Ras of Complex, Roc, domain of DAPkinase); PF00025.22(Arf:ADP-ribosylation factor family); PF00009.28(GTP_EFTU:Elongation factor Tu GTP binding domain); PF01926.24(MMR_HSR1:50S ribosome-binding GTPase); PF04670.13(Gtr1_RagA:Gtr1/RagA G protein conserved region)	sp|P63032|RHES_MOUSE(GTP-binding protein Rhes OS=Mus musculus OX=10090 GN=Rasd2 PE=2 SV=1)	118267133
gene-LOC118268781	LOC118268781	uncharacterized LOC118268781	1114	0.437933	-1.19122	4.07917e-22	7.8862e-21	yes	down	XP_022814105.1(uncharacterized protein LOC111347933 [Spodoptera litura])					ENOG4111T57(S:Function unknown)	ENOG4111T57(-)	PF12974.8(Phosphonate-bd:ABC transporter, phosphonate, periplasmic substrate-binding protein)	sp|P16682|PHND_ECOLI(Phosphonates-binding periplasmic protein OS=Escherichia coli (strain K12) OX=83333 GN=phnD PE=3 SV=2)	118268781
gene-LOC118265262	LOC118265262	spermidine synthase-like, transcript variant X2	1137	2.02362	1.01694	5.60114e-12	6.10867e-11	yes	up	XP_022814661.1(spermidine synthase [Spodoptera litura])	GO:0016740(molecular_function:transferase activity); GO:0006596(biological_process:polyamine biosynthetic process)	K00797	speE, SRM, SPE3	map00270(Cysteine and methionine metabolism); map00480(Glutathione metabolism); map00330(Arginine and proline metabolism)	COG0421(E:Amino acid transport and metabolism)	COG0421(Catalyzes the production of spermidine from putrescine and decarboxylated S-adenosylmethionine (dcSAM), which serves as an aminopropyl donor (By similarity))	PF01564.18(Spermine_synth:Spermine/spermidine synthase domain); PF17284.3(Spermine_synt_N:Spermidine synthase tetramerisation domain); PF13847.7(Methyltransf_31:Methyltransferase domain); PF13649.7(Methyltransf_25:Methyltransferase domain)	sp|P19623|SPEE_HUMAN(Spermidine synthase OS=Homo sapiens OX=9606 GN=SRM PE=1 SV=1)	118265262
gene-LOC118272014	LOC118272014	basic juvenile hormone-suppressible protein 2	2420	0.206353	-2.27681	0.00867932	0.0288815	yes	down	CAB55603.1(moderately methionine rich storage protein [Spodoptera litura])	GO:0045735(molecular_function:nutrient reservoir activity)				ENOG410XR2D(S:Function unknown)	ENOG410XR2D(Larval storage protein (LSP) which may serve as a store of amino acids for synthesis of adult proteins)	PF00372.20(Hemocyanin_M:Hemocyanin, copper containing domain); PF03723.15(Hemocyanin_C:Hemocyanin, ig-like domain); PF03722.15(Hemocyanin_N:Hemocyanin, all-alpha domain)	sp|Q06343|BJSB2_TRINI(Basic juvenile hormone-suppressible protein 2 OS=Trichoplusia ni OX=7111 GN=BJSP-2 PE=1 SV=1)	118272014
gene-LOC118272577	LOC118272577	integral membrane protein GPR155-like	3173	2.56485	1.35887	1.12399e-36	3.49026e-35	yes	up	XP_022830069.1(integral membrane protein GPR155 [Spodoptera litura])					ENOG410XQEU(U:Intracellular trafficking, secretion, and vesicular transport)	ENOG410XQEU(G protein-coupled receptor 155)	PF03547.19(Mem_trans:Membrane transport protein); PF00610.22(DEP:Domain found in Dishevelled, Egl-10, and Pleckstrin (DEP))	sp|Q7Z3F1|GP155_HUMAN(Integral membrane protein GPR155 OS=Homo sapiens OX=9606 GN=GPR155 PE=2 SV=2)	118272577
gene-LOC118280753	LOC118280753	protein lethal(2)essential for life-like	1139	0.133418	-2.90598	2.59343e-125	3.12436e-123	yes	down	XP_022837107.1(protein lethal(2)essential for life-like [Spodoptera litura])	GO:0046872(molecular_function:metal ion binding)	K09542	CRYAB	map04213(Longevity regulating pathway - multiple species); map04141(Protein processing in endoplasmic reticulum)	ENOG410YERS(O:Posttranslational modification, protein turnover, chaperones)	ENOG410YERS(Heat shock protein)	PF00011.22(HSP20:Hsp20/alpha crystallin family); PF17886.2(ArsA_HSP20:HSP20-like domain found in ArsA)	sp|P82147|L2EFL_DROME(Protein lethal(2)essential for life OS=Drosophila melanogaster OX=7227 GN=l(2)efl PE=1 SV=1)	118280753
gene-LOC118281829	LOC118281829	26S proteasome non-ATPase regulatory subunit 14	1271	0.27385	-1.86854	8.9341e-139	1.27738e-136	yes	down	XP_022822884.1(26S proteasome non-ATPase regulatory subunit 14 [Spodoptera litura])	GO:0000502(cellular_component:proteasome complex); GO:0008237(molecular_function:metallopeptidase activity); GO:0061578(molecular_function:Lys63-specific deubiquitinase activity)	K03030	PSMD14, RPN11, POH1	map03050(Proteasome); map05169(Epstein-Barr virus infection)	COG1310(S:Function unknown)	COG1310(Component of the eukaryotic translation initiation factor 3 (eIF-3) complex, which is involved in protein synthesis and, together with other initiation factors, stimulates binding of mRNA and methionyl-tRNAi to the 40S ribosome (By similarity))	PF01398.22(JAB:JAB1/Mov34/MPN/PAD-1 ubiquitin protease); PF13012.7(MitMem_reg:Maintenance of mitochondrial structure and function); PF14464.7(Prok-JAB:Prokaryotic homologs of the JAB domain)	sp|Q9V3H2|PSDE_DROME(26S proteasome non-ATPase regulatory subunit 14 OS=Drosophila melanogaster OX=7227 GN=Rpn11 PE=1 SV=1)	118281829
gene-LOC118265992	LOC118265992	uncharacterized LOC118265992	1751	0.394435	-1.34214	7.81868e-09	6.68829e-08	yes	down	XP_022829632.1(uncharacterized protein LOC111357884 isoform X2 [Spodoptera litura])					ENOG410YKCN(S:Function unknown); ENOG4111746(S:Function unknown)	ENOG410YKCN(Ecdysteroid 22-kinase); ENOG4111746(Pfam:DUF227)	PF02958.21(EcKinase:Ecdysteroid kinase); PF07914.12(DUF1679:Protein of unknown function (DUF1679)); PF01636.24(APH:Phosphotransferase enzyme family)		118265992
gene-LOC118266323	LOC118266323	protein lethal(2)essential for life-like	964	0.45109	-1.14851	1.30618e-137	1.84726e-135	yes	down	XP_022815298.1(protein lethal(2)essential for life-like [Spodoptera litura])	GO:0046872(molecular_function:metal ion binding); GO:0005212(molecular_function:structural constituent of eye lens)	K09542	CRYAB	map04213(Longevity regulating pathway - multiple species); map04141(Protein processing in endoplasmic reticulum)	ENOG410YERS(T:Signal transduction mechanisms)	ENOG410YERS(Phosphodiesterase)	PF00011.22(HSP20:Hsp20/alpha crystallin family); PF00525.19(Crystallin:Alpha crystallin A chain, N terminal)	sp|P82147|L2EFL_DROME(Protein lethal(2)essential for life OS=Drosophila melanogaster OX=7227 GN=l(2)efl PE=1 SV=1)	118266323
gene-LOC118269122	LOC118269122	UNC93-like protein	2515	0.339582	-1.55817	3.47411e-10	3.34362e-09	yes	down	XP_022813997.1(UNC93-like protein [Spodoptera litura])	GO:0016021(cellular_component:integral component of membrane); GO:0022857(molecular_function:transmembrane transporter activity)				ENOG410XTFP(S:Function unknown)	ENOG410XTFP(unc-93 homolog)	PF05978.17(UNC-93:Ion channel regulatory protein UNC-93)	sp|Q9Y115|UN93L_DROME(UNC93-like protein OS=Drosophila melanogaster OX=7227 GN=CG4928 PE=2 SV=1)	118269122
gene-LOC118272318	LOC118272318	ATP synthase subunit d, mitochondrial-like	772	0.477137	-1.06753	1.0589e-153	1.65993e-151	yes	down	XP_022830367.1(ATP synthase subunit d, mitochondrial [Spodoptera litura])	GO:0015986(biological_process:ATP synthesis coupled proton transport); GO:0015078(molecular_function:hydrogen ion transmembrane transporter activity); GO:0000276(cellular_component:mitochondrial proton-transporting ATP synthase complex, coupling factor F(o))	K02138	ATPeF0D, ATP5H, ATP7	map05012(Parkinson disease); map00190(Oxidative phosphorylation); map05010(Alzheimer disease); map05016(Huntington disease); map04714(Thermogenesis)	ENOG4111IHJ(S:Function unknown)	ENOG4111IHJ(energy coupled proton transport, down electrochemical gradient)	PF05873.13(Mt_ATP-synt_D:ATP synthase D chain, mitochondrial (ATP5H))	sp|Q24251|ATP5H_DROME(ATP synthase subunit d, mitochondrial OS=Drosophila melanogaster OX=7227 GN=ATPsynD PE=2 SV=2)	118272318
gene-LOC118269106	LOC118269106	mucin-5AC-like	1878	0.154245	-2.6967	0.000300513	0.001427	yes	down	XP_022814084.1(mucin-5AC isoform X2 [Spodoptera litura])	GO:0005576(cellular_component:extracellular region); GO:0005975(biological_process:carbohydrate metabolic process); GO:0008061(molecular_function:chitin binding); GO:0004553(molecular_function:hydrolase activity, hydrolyzing O-glycosyl compounds)	K01183	E3.2.1.14	map00520(Amino sugar and nucleotide sugar metabolism)	ENOG410YMUP(S:Function unknown); COG3325(S:Function unknown)	ENOG410YMUP(Chitin binding Peritrophin-A domain); COG3325(Chitin binding Peritrophin-A domain)			118269106
gene-LOC118277903	LOC118277903	UDP-glucuronosyltransferase 2B19-like	2069	0.229702	-2.12216	2.50363e-05	0.000142186	yes	down	QGA73343.1(UDP-glucuronosyltransferase 40F5 [Spodoptera frugiperda])	GO:0016758(molecular_function:transferase activity, transferring hexosyl groups); GO:0016021(cellular_component:integral component of membrane); GO:0015020(molecular_function:glucuronosyltransferase activity)	K00699	UGT	map05204(Chemical carcinogenesis); map00983(Drug metabolism - other enzymes); map00982(Drug metabolism - cytochrome P450); map00980(Metabolism of xenobiotics by cytochrome P450); map00040(Pentose and glucuronate interconversions); map00860(Porphyrin and chlorophyll metabolism); map00053(Ascorbate and aldarate metabolism); map00830(Retinol metabolism); map00140(Steroid hormone biosynthesis)	COG1819(S:Function unknown)	COG1819(Transferase)	PF00201.19(UDPGT:UDP-glucoronosyl and UDP-glucosyl transferase); PF04101.17(Glyco_tran_28_C:Glycosyltransferase family 28 C-terminal domain); PF13528.7(Glyco_trans_1_3:Glycosyl transferase family 1)	sp|Q9XT55|UDB19_MACFA(UDP-glucuronosyltransferase 2B19 OS=Macaca fascicularis OX=9541 GN=UGT2B19 PE=1 SV=1)	118277903
gene-LOC118273854	LOC118273854	cuticle protein 16.5-like	974	0.050219	-4.31562	8.49964e-37	2.66479e-35	yes	down	NP_001166769.1(cuticular protein hypothetical 8 precursor [Bombyx mori])					ENOG4110R6G(S:Function unknown); ENOG4110QFD(S:Function unknown)	ENOG4110R6G(-); ENOG4110QFD(-)	PF04527.13(Retinin_C:Drosophila Retinin like protein)		118273854
gene-LOC118272268	LOC118272268	basic juvenile hormone-suppressible protein 2-like	2343	0.292763	-1.7722	0.0029838	0.0112659	yes	down	CAB55603.1(moderately methionine rich storage protein [Spodoptera litura])	GO:0045735(molecular_function:nutrient reservoir activity)				ENOG410XR2D(S:Function unknown)	ENOG410XR2D(Larval storage protein (LSP) which may serve as a store of amino acids for synthesis of adult proteins)		sp|Q06343|BJSB2_TRINI(Basic juvenile hormone-suppressible protein 2 OS=Trichoplusia ni OX=7111 GN=BJSP-2 PE=1 SV=1)	118272268
gene-LOC118265573	LOC118265573	DNA translocase FtsK-like, transcript variant X1	1254	0.0100604	-6.63517	1.57982e-07	1.1861e-06	yes	down	XP_022815138.1(uncharacterized protein LOC111348636 [Spodoptera litura])	GO:0042302(molecular_function:structural constituent of cuticle)				ENOG4111QXK(S:Function unknown)	ENOG4111QXK(Cuticular protein)	PF00379.24(Chitin_bind_4:Insect cuticle protein)		118265573
gene-LOC118269843	LOC118269843	uncharacterized LOC118269843	499	4.62676	2.21	1.32644e-07	9.99903e-07	yes	up	XP_022826179.1(uncharacterized protein LOC111356149 [Spodoptera litura])									118269843
gene-LOC118267022	LOC118267022	TNF receptor-associated factor 4-like, transcript variant X1	2229	2.29624	1.19928	0.000421828	0.00194211	yes	up	XP_022820246.1(TNF receptor-associated factor 4 isoform X1 [Spodoptera litura])	GO:0046330(biological_process:positive regulation of JNK cascade); GO:0042981(biological_process:regulation of apoptotic process); GO:0008270(molecular_function:zinc ion binding); GO:0007250(biological_process:activation of NF-kappaB-inducing kinase activity)	K09848	TRAF4	map04214(Apoptosis - fly); map05222(Small cell lung cancer); map04657(IL-17 signaling pathway); map05200(Pathways in cancer)	ENOG410Z7YX(S:Function unknown); COG5245(Z:Cytoskeleton)	ENOG410Z7YX(TNF receptor-associated factor); COG5245(heavy chain)	PF02176.19(zf-TRAF:TRAF-type zinc finger)	sp|Q61382|TRAF4_MOUSE(TNF receptor-associated factor 4 OS=Mus musculus OX=10090 GN=Traf4 PE=1 SV=2)	118267022
gene-LOC118265484	LOC118265484	uncharacterized LOC118265484	1365	0.205017	-2.28618	2.49256e-219	6.23667e-217	yes	down	XP_022823563.1(uncharacterized protein LOC111354364 [Spodoptera litura])	GO:0016021(cellular_component:integral component of membrane); GO:0007156(biological_process:homophilic cell adhesion via plasma membrane adhesion molecules); GO:0005509(molecular_function:calcium ion binding)				ENOG410ZD2B(S:Function unknown); COG2124(Q:Secondary metabolites biosynthesis, transport and catabolism); ENOG410Y65V(S:Function unknown); ENOG4111KN4(A:RNA processing and modification)	ENOG410ZD2B(-); COG2124(Cytochrome p450); ENOG410Y65V(Retrotransposon protein); ENOG4111KN4(Tumor necrosis factor alpha-induced protein)			118265484
gene-LOC118282376	LOC118282376	basic proline-rich protein-like, transcript variant X1	2865	0.389448	-1.3605	0.0027801	0.0106076	yes	down	XP_022816193.1(proline-rich extensin-like protein EPR1 [Spodoptera litura])					ENOG410Z2P1(S:Function unknown)	ENOG410Z2P1(-)			118282376
gene-LOC118271819	LOC118271819	uncharacterized LOC118271819	1155	0.104734	-3.2552	0.00167741	0.00675899	yes	down	XP_022822958.1(uncharacterized protein LOC111353959 [Spodoptera litura])					ENOG4111RQA(S:Function unknown); ENOG4111JQ2(S:Function unknown); ENOG410XQ37(J:Translation, ribosomal structure and biogenesis)	ENOG4111RQA(Chitin binding domain); ENOG4111JQ2(Chitin binding domain); ENOG410XQ37(Component of the eukaryotic translation initiation factor 3 (eIF-3) complex, which is involved in protein synthesis and, together with other initiation factors, stimulates binding of mRNA and methionyl-tRNAi to the 40S ribosome (By similarity))	PF03067.16(LPMO_10:Lytic polysaccharide mono-oxygenase, cellulose-degrading)		118271819
gene-LOC118268949	LOC118268949	uncharacterized LOC118268949	1170	3.9956	1.99841	3.11773e-23	6.28912e-22	yes	up	XP_022837897.1(uncharacterized protein LOC111365018 [Spodoptera litura])	GO:0016021(cellular_component:integral component of membrane); GO:0008643(biological_process:carbohydrate transport)								118268949
gene-LOC118263992	LOC118263992	uncharacterized LOC118263992, transcript variant X1	2253	0.304927	-1.71346	1.11537e-57	5.56021e-56	yes	down	XP_022832336.1(uncharacterized protein LOC111360591 [Spodoptera litura])					ENOG4111MU3(S:Function unknown)	ENOG4111MU3(Pentaxin family)	PF00354.18(Pentaxin:Pentaxin family); PF13385.7(Laminin_G_3:Concanavalin A-like lectin/glucanases superfamily)	sp|P47972|NPTX2_HUMAN(Neuronal pentraxin-2 OS=Homo sapiens OX=9606 GN=NPTX2 PE=1 SV=2)	118263992
gene-LOC118262418	LOC118262418	cryptochrome-1-like, transcript variant X1	3102	2.46225	1.29998	2.10889e-125	2.56437e-123	yes	up	XP_022819918.1(cryptochrome-1-like isoform X1 [Spodoptera litura])		K02295	CRY	map04710(Circadian rhythm)	COG0415(J:Translation, ribosomal structure and biogenesis)	COG0415(One of the primary rRNA binding proteins. Required for association of the 30S and 50S subunits to form the 70S ribosome, for tRNA binding and peptide bond formation. It has been suggested to have peptidyltransferase activity)	PF03441.15(FAD_binding_7:FAD binding domain of DNA photolyase); PF00875.19(DNA_photolyase:DNA photolyase)	sp|Q8QG61|CRY1_CHICK(Cryptochrome-1 OS=Gallus gallus OX=9031 GN=CRY1 PE=2 SV=1)	118262418
gene-LOC118276820	LOC118276820	adrenodoxin-like protein 1, mitochondrial	864	2.02322	1.01665	4.87449e-16	7.09419e-15	yes	up	XP_022828679.1(adrenodoxin-like protein, mitochondrial [Spodoptera litura])	GO:0051537(molecular_function:2 iron, 2 sulfur cluster binding); GO:0009055(molecular_function:electron carrier activity)	K22071	FDX2		COG0633(S:Function unknown)	COG0633(Zinc finger protein)	PF00111.28(Fer2:2Fe-2S iron-sulfur cluster binding domain)	sp|P37193|ADXH_DROME(Adrenodoxin-like protein, mitochondrial OS=Drosophila melanogaster OX=7227 GN=Fdxh PE=2 SV=3)	118276820
gene-LOC118265166	LOC118265166	ATP-binding cassette sub-family G member 4-like	4024	2.17958	1.12405	4.07306e-12	4.50634e-11	yes	up	XP_022814451.1(ATP-binding cassette sub-family G member 4-like [Spodoptera litura])	GO:0016021(cellular_component:integral component of membrane); GO:0016020(cellular_component:membrane); GO:0016887(molecular_function:ATPase activity); GO:0005524(molecular_function:ATP binding)				COG1131(S:Function unknown)	COG1131(Immunoglobulin domain)	PF01061.25(ABC2_membrane:ABC-2 type transporter); PF00005.28(ABC_tran:ABC transporter); PF13304.7(AAA_21:AAA domain, putative AbiEii toxin, Type IV TA system); PF02463.20(SMC_N:RecF/RecN/SMC N terminal domain); PF19055.1(ABC2_membrane_7:ABC-2 type transporter); PF13555.7(AAA_29:P-loop containing region of AAA domain); PF03193.17(RsgA_GTPase:RsgA GTPase)	sp|Q9H172|ABCG4_HUMAN(ATP-binding cassette sub-family G member 4 OS=Homo sapiens OX=9606 GN=ABCG4 PE=1 SV=2)	118265166
gene-LOC118273956	LOC118273956	uncharacterized LOC118273956	4930	0.288251	-1.7946	3.33778e-25	7.27434e-24	yes	down	XP_022824387.1(uncharacterized protein LOC111354955 [Spodoptera litura])					ENOG410Z6T3(S:Function unknown)	ENOG410Z6T3(-)			118273956
gene-LOC118279371	LOC118279371	protein IMPACT-like	1900	0.403148	-1.31062	2.81706e-11	2.95349e-10	yes	down	XP_022837657.1(protein IMPACT-like [Spodoptera litura])					COG1739(S:Function unknown)	COG1739(protein family UPF0029, Impact, N-terminal protein)	PF01205.20(UPF0029:Uncharacterized protein family UPF0029); PF05773.23(RWD:RWD domain)	sp|Q9W625|IMPCT_XENLA(Protein IMPACT OS=Xenopus laevis OX=8355 GN=impact PE=2 SV=1)	118279371
gene-LOC118265052	LOC118265052	protein peste-like	3347	2.00445	1.00321	0.000129066	0.000656224	yes	up	XP_021199543.1(protein peste-like isoform X1 [Helicoverpa armigera])	GO:0016021(cellular_component:integral component of membrane)				ENOG410XS17(U:Intracellular trafficking, secretion, and vesicular transport)	ENOG410XS17(scavenger receptor class B, member)	PF01130.22(CD36:CD36 family)	sp|B7Z031|PESTE_DROME(Protein peste OS=Drosophila melanogaster OX=7227 GN=pes PE=2 SV=1)	118265052
gene-LOC118268842	LOC118268842	serine/arginine repetitive matrix protein 1-like, transcript variant X1	4079	2.33576	1.22389	2.02845e-22	3.96279e-21	yes	up	XP_022837968.1(serine/arginine repetitive matrix protein 1 isoform X1 [Spodoptera litura])					ENOG4111TH5(S:Function unknown); ENOG41101PZ(S:Function unknown)	ENOG4111TH5(-); ENOG41101PZ(-)			118268842
gene-LOC118277441	LOC118277441	uncharacterized LOC118277441, transcript variant X1	2762	0.121134	-3.04532	0.00621634	0.0214994	yes	down	XP_018321079.1(uncharacterized protein LOC108734152 [Agrilus planipennis])	GO:0046872(molecular_function:metal ion binding); GO:0003676(molecular_function:nucleic acid binding)				ENOG410ZN72(S:Function unknown)	ENOG410ZN72(conserved hypothetical protein)	PF03184.20(DDE_1:DDE superfamily endonuclease); PF00628.30(PHD:PHD-finger); PF01527.21(HTH_Tnp_1:Transposase)	sp|Q17RP2|TIGD6_HUMAN(Tigger transposable element-derived protein 6 OS=Homo sapiens OX=9606 GN=TIGD6 PE=2 SV=2)	118277441
gene-LOC118281445	LOC118281445	cuticle protein 7-like	703	0.00767357	-7.02589	8.86958e-08	6.82853e-07	yes	down	XP_022815948.1(cuticle protein 7-like [Spodoptera litura])	GO:0042302(molecular_function:structural constituent of cuticle)				ENOG410YSFI(S:Function unknown); ENOG4110SG6(S:Function unknown); ENOG4110T8H(S:Function unknown); ENOG410ZM6M(S:Function unknown)	ENOG410YSFI(Cuticular protein); ENOG4110SG6(Insect cuticle protein); ENOG4110T8H(Cuticle protein); ENOG410ZM6M(Cuticular protein)	PF00379.24(Chitin_bind_4:Insect cuticle protein)	sp|P45583|CU19_LOCMI(Cuticle protein 19 OS=Locusta migratoria OX=7004 PE=1 SV=1)	118281445
gene-LOC118269358	LOC118269358	2-hydroxyacylsphingosine 1-beta-galactosyltransferase-like	1964	9.44164	3.23904	0.000998569	0.0042584	yes	up	XP_022814023.1(UDP-glucuronosyltransferase 2B4-like [Spodoptera litura])	GO:0016758(molecular_function:transferase activity, transferring hexosyl groups); GO:0015020(molecular_function:glucuronosyltransferase activity); GO:0016021(cellular_component:integral component of membrane)	K00699	UGT	map05204(Chemical carcinogenesis); map00983(Drug metabolism - other enzymes); map00982(Drug metabolism - cytochrome P450); map00980(Metabolism of xenobiotics by cytochrome P450); map00040(Pentose and glucuronate interconversions); map00860(Porphyrin and chlorophyll metabolism); map00053(Ascorbate and aldarate metabolism); map00830(Retinol metabolism); map00140(Steroid hormone biosynthesis)	COG1819(S:Function unknown)	COG1819(Transferase)	PF00201.19(UDPGT:UDP-glucoronosyl and UDP-glucosyl transferase); PF04101.17(Glyco_tran_28_C:Glycosyltransferase family 28 C-terminal domain); PF13439.7(Glyco_transf_4:Glycosyltransferase Family 4)	sp|P06133|UD2B4_HUMAN(UDP-glucuronosyltransferase 2B4 OS=Homo sapiens OX=9606 GN=UGT2B4 PE=1 SV=2)	118269358
gene-LOC118281905	LOC118281905	uncharacterized LOC118281905, transcript variant X1	760	0.388361	-1.36453	0	0	yes	down	XP_022826565.1(uncharacterized protein LOC111356442 isoform X3 [Spodoptera litura])					ENOG4111JGD(S:Function unknown)	ENOG4111JGD(-)	PF15929.6(Myofilin:Myofilin)		118281905
gene-LOC118263878	LOC118263878	uncharacterized LOC118263878	6650	2.16222	1.11251	3.6176e-06	2.33359e-05	yes	up	XP_022832395.1(uncharacterized protein LOC111360621 isoform X2 [Spodoptera litura])	GO:0005634(cellular_component:nucleus); GO:0003677(molecular_function:DNA binding)	K11478	JARID2, JMJ	map04550(Signaling pathways regulating pluripotency of stem cells)	ENOG410YJEB(K:Transcription)	ENOG410YJEB(jumonji, AT rich interactive domain 2)	PF02373.23(JmjC:JmjC domain, hydroxylase); PF02375.18(JmjN:jmjN domain); PF01388.22(ARID:ARID/BRIGHT DNA binding domain); PF02928.17(zf-C5HC2:C5HC2 zinc finger)	sp|Q92833|JARD2_HUMAN(Protein Jumonji OS=Homo sapiens OX=9606 GN=JARID2 PE=1 SV=2)	118263878
gene-LOC118281950	LOC118281950	pyridine nucleotide-disulfide oxidoreductase domain-containing protein 1-like	1526	2.2026	1.13921	0.00283808	0.010772	yes	up	XP_022829675.1(pyridine nucleotide-disulfide oxidoreductase domain-containing protein 1 [Spodoptera litura])	GO:0016491(molecular_function:oxidoreductase activity)				ENOG410XZAZ(S:Function unknown); COG0446(S:Function unknown)	ENOG410XZAZ(pyridine nucleotide-disulphide oxidoreductase domain 1); COG0446(pyridine nucleotide-disulphide oxidoreductase domain 1)	PF07992.15(Pyr_redox_2:Pyridine nucleotide-disulphide oxidoreductase); PF13434.7(K_oxygenase:L-lysine 6-monooxygenase (NADPH-requiring)); PF18267.2(Rubredoxin_C:Rubredoxin NAD+ reductase C-terminal domain); PF13738.7(Pyr_redox_3:Pyridine nucleotide-disulphide oxidoreductase)	sp|Q9VIP2|PYRD1_DROME(Pyridine nucleotide-disulfide oxidoreductase domain-containing protein 1 OS=Drosophila melanogaster OX=7227 GN=Pyroxd1 PE=2 SV=1)	118281950
gene-LOC118276548	LOC118276548	uncharacterized LOC118276548	2028	2.10952	1.07692	1.9038e-36	5.85586e-35	yes	up	XP_022828456.1(protein asteroid homolog 1-like [Spodoptera litura])					ENOG4111F5P(S:Function unknown)	ENOG4111F5P(asteroid homolog 1 (Drosophila))		sp|Q9VPW1|ASTE_DROME(Protein asteroid OS=Drosophila melanogaster OX=7227 GN=ast PE=2 SV=1)	118276548
gene-LOC118280037	LOC118280037	protein FAM214A-like	1751	0.37028	-1.43331	2.27072e-11	2.39226e-10	yes	down	XP_022817028.1(protein FAM214A [Spodoptera litura])					ENOG41115V6(S:Function unknown)	ENOG41115V6(family with sequence similarity 214, member)	PF13889.7(Chromosome_seg:Chromosome segregation during meiosis); PF13915.7(DUF4210:Domain of unknown function (DUF4210))	sp|Q69ZK7|F214A_MOUSE(Protein FAM214A OS=Mus musculus OX=10090 GN=Fam214a PE=2 SV=3)	118280037
gene-LOC118275371	LOC118275371	muscle M-line assembly protein unc-89-like	4169	2.37388	1.24724	0.00783161	0.0263164	yes	up	XP_022817710.1(uncharacterized protein LOC111350385 [Spodoptera litura])		K23573	DSPP	map04512(ECM-receptor interaction)	ENOG410Y0J2(S:Function unknown)	ENOG410Y0J2(-)			118275371
gene-LOC118268651	LOC118268651	skin secretory protein xP2-like	1557	0.276624	-1.854	2.80648e-08	2.28077e-07	yes	down	XP_022825189.1(proline-rich protein 4-like [Spodoptera litura])					ENOG410ZKDQ(S:Function unknown)	ENOG410ZKDQ(-)	PF07172.12(GRP:Glycine rich protein family)		118268651
gene-LOC118272825	LOC118272825	uncharacterized LOC118272825	1979	3.1442	1.65269	1.06891e-15	1.52329e-14	yes	up	XP_022830322.1(uncharacterized protein LOC111359111 [Spodoptera litura])	GO:0016021(cellular_component:integral component of membrane)				ENOG410ZS1F(S:Function unknown)	ENOG410ZS1F(Domain of unknown function (DUF389))	PF04087.15(DUF389:Domain of unknown function (DUF389)); PF07374.12(DUF1492:Protein of unknown function (DUF1492))		118272825
gene-LOC118274031	LOC118274031	uncharacterized LOC118274031	1045	4.2929	2.10195	3.26388e-23	6.54336e-22	yes	up	AVE14380.1(N-like protein [Spodoptera frugiperda])					ENOG41113Z1(S:Function unknown)	ENOG41113Z1(-)	PF00952.18(Bunya_nucleocap:Bunyavirus nucleocapsid (N) protein)		118274031
gene-LOC118273465	LOC118273465	larval/pupal rigid cuticle protein 66-like, transcript variant X1	846	0.0147976	-6.0785	1.52622e-77	1.03967e-75	yes	down	AMQ46017.1(cuticular protein RR-2 motif 63 isoform-1 [Spodoptera exigua])	GO:0042302(molecular_function:structural constituent of cuticle)				ENOG410Z4RP(S:Function unknown); ENOG41115ER(S:Function unknown); ENOG410YXZN(S:Function unknown); ENOG4110T6F(S:Function unknown)	ENOG410Z4RP(Cuticle protein); ENOG41115ER(Cuticle protein); ENOG410YXZN(Cuticular protein); ENOG4110T6F(Insect cuticle protein)	PF00379.24(Chitin_bind_4:Insect cuticle protein)	sp|P45590|CU66_HYACE(Larval/pupal rigid cuticle protein 66 OS=Hyalophora cecropia OX=7123 GN=CP66 PE=1 SV=1)	118273465
gene-LOC118273062	LOC118273062	uncharacterized LOC118273062	938	0.240328	-2.05692	5.796e-10	5.44097e-09	yes	down	PZC74691.1(hypothetical protein B5X24_HaOG207360 [Helicoverpa armigera])	GO:0030246(molecular_function:carbohydrate binding)				ENOG4110X3U(S:Function unknown); ENOG410XPJ1(S:Function unknown)	ENOG4110X3U(CLECT); ENOG410XPJ1(CLECT)	PF00059.22(Lectin_C:Lectin C-type domain)		118273062
gene-LOC118273685	LOC118273685	chitin deacetylase 1-like, transcript variant X1	2089	0.472917	-1.08034	6.8139e-66	3.88841e-64	yes	down	QAU09253.1(chitin deacetylase 2a [Spodoptera exigua])	GO:0003824(molecular_function:catalytic activity); GO:0005576(cellular_component:extracellular region); GO:0005975(biological_process:carbohydrate metabolic process); GO:0008061(molecular_function:chitin binding)				ENOG410XX7G(S:Function unknown)	ENOG410XX7G(chitin deacetylase activity)	PF01607.25(CBM_14:Chitin binding Peritrophin-A domain); PF00057.19(Ldl_recept_a:Low-density lipoprotein receptor domain class A)		118273685
gene-LOC118263791	LOC118263791	uncharacterized oxidoreductase YrbE-like	1412	0.488962	-1.03221	1.1687e-11	1.25878e-10	yes	down	XP_022829627.1(uncharacterized protein LOC111358637 [Spodoptera litura])	GO:0016491(molecular_function:oxidoreductase activity)	K00010	iolG	map00562(Inositol phosphate metabolism)	COG0673(K:Transcription)	COG0673(Ccr4-not transcription complex, subunit)	PF01408.23(GFO_IDH_MocA:Oxidoreductase family, NAD-binding Rossmann fold); PF02894.18(GFO_IDH_MocA_C:Oxidoreductase family, C-terminal alpha/beta domain)	sp|O05389|YRBE_BACSU(Uncharacterized oxidoreductase YrbE OS=Bacillus subtilis (strain 168) OX=224308 GN=yrbE PE=3 SV=2)	118263791
gene-LOC118268649	LOC118268649	proline-rich protein 4-like	1460	0.0234265	-5.41572	3.45776e-306	1.55134e-303	yes	down	XP_022825188.1(skin secretory protein xP2-like [Spodoptera litura])					ENOG410YH2C(S:Function unknown); ENOG4110N1S(S:Function unknown)	ENOG410YH2C(-); ENOG4110N1S(-)			118268649
gene-LOC118264622	LOC118264622	D-erythronate dehydrogenase-like	1096	2.6025	1.3799	4.99659e-05	0.000272467	yes	up	XP_022831090.1(uncharacterized protein LOC111359709 [Spodoptera litura])	GO:0003824(molecular_function:catalytic activity); GO:0050662(molecular_function:coenzyme binding)				COG0451(M:Cell wall/membrane/envelope biogenesis)	COG0451(Nad-dependent epimerase dehydratase)	PF01370.22(Epimerase:NAD dependent epimerase/dehydratase family); PF16363.6(GDP_Man_Dehyd:GDP-mannose 4,6 dehydratase); PF01073.20(3Beta_HSD:3-beta hydroxysteroid dehydrogenase/isomerase family); PF04321.18(RmlD_sub_bind:RmlD substrate binding domain); PF07993.13(NAD_binding_4:Male sterility protein); PF13460.7(NAD_binding_10:NAD(P)H-binding); PF02719.16(Polysacc_synt_2:Polysaccharide biosynthesi…	sp|P44094|DEND_HAEIN(D-erythronate dehydrogenase OS=Haemophilus influenzae (strain ATCC 51907 / DSM 11121 / KW20 / Rd) OX=71421 GN=denD PE=1 SV=1)	118264622
gene-LOC118276985	LOC118276985	sex peptide receptor-like	1951	0.116913	-3.09649	0.0138856	0.0430771	yes	down	XP_022828778.1(sex peptide receptor [Spodoptera litura])	GO:0008528(molecular_function:G-protein coupled peptide receptor activity); GO:0016021(cellular_component:integral component of membrane)				ENOG410YPYR(O:Posttranslational modification, protein turnover, chaperones); ENOG4111B3E(S:Function unknown)	ENOG410YPYR(Cbl proto-oncogene, E3 ubiquitin protein ligase); ENOG4111B3E(Receptor)	PF10324.10(7TM_GPCR_Srw:Serpentine type 7TM GPCR chemoreceptor Srw); PF00001.22(7tm_1:7 transmembrane receptor (rhodopsin family))	sp|Q8SWR3|SPR_DROME(Sex peptide receptor OS=Drosophila melanogaster OX=7227 GN=SPR PE=1 SV=1)	118276985
gene-LOC118271511	LOC118271511	lipase 1-like	1346	0.377328	-1.40611	1.5985e-11	1.70058e-10	yes	down	XP_022823884.1(lipase 1-like [Spodoptera litura])	GO:0006629(biological_process:lipid metabolic process); GO:0016788(molecular_function:hydrolase activity, acting on ester bonds); GO:0016042(biological_process:lipid catabolic process)				COG0596(S:Function unknown)	COG0596(Crm, cramped-like (Drosophila))	PF00561.21(Abhydrolase_1:alpha/beta hydrolase fold); PF04083.17(Abhydro_lipase:Partial alpha/beta-hydrolase lipase region); PF12146.9(Hydrolase_4:Serine aminopeptidase, S33); PF02450.16(LCAT:Lecithin:cholesterol acyltransferase)	sp|O46107|LIP1_DROME(Lipase 1 OS=Drosophila melanogaster OX=7227 GN=Lip1 PE=2 SV=2)	118271511
gene-LOC118264181	LOC118264181	mucin-22-like	7365	2.62691	1.39336	1.96341e-45	7.60295e-44	yes	up	XP_022830808.1(uncharacterized protein LOC111359468 [Spodoptera litura])	GO:0005576(cellular_component:extracellular region); GO:0008061(molecular_function:chitin binding)				ENOG4111Q3Y(S:Function unknown); ENOG4111RTJ(O:Posttranslational modification, protein turnover, chaperones)	ENOG4111Q3Y(Prion protein); ENOG4111RTJ(Chitin binding Peritrophin-A domain)	PF01607.25(CBM_14:Chitin binding Peritrophin-A domain)		118264181
gene-AOB78_gp02	CYTB	cytochrome b	1148	0.147875	-2.75755	0	0	yes	down	YP_009164477.1(cytochrome b [Spodoptera frugiperda])	GO:0045275(cellular_component:respiratory chain complex III); GO:0016021(cellular_component:integral component of membrane); GO:0008121(molecular_function:ubiquinol-cytochrome-c reductase activity); GO:0006122(biological_process:mitochondrial electron transport, ubiquinol to cytochrome c); GO:0005743(cellular_component:mitochondrial inner membrane); GO:0046872(molecular_function:metal ion binding)	K00412	CYTB, petB	map00190(Oxidative phosphorylation); map04260(Cardiac muscle contraction); map05012(Parkinson disease); map05010(Alzheimer disease); map05016(Huntington disease); map04714(Thermogenesis); map04932(Non-alcoholic fatty liver disease (NAFLD))	COG1290(C:Energy production and conversion)	COG1290(Component of the ubiquinol-cytochrome c reductase complex (complex III or cytochrome b-c1 complex), which is a respiratory chain that generates an electrochemical potential coupled to ATP synthesis (By similarity))		sp|Q8WBV2|CYB_OSTNU(Cytochrome b OS=Ostrinia nubilalis OX=29057 GN=MT-CYB PE=3 SV=1)	25768271
gene-LOC118272670	LOC118272670	cuticle protein 70, isoforms A and B-like	610	0.00881666	-6.82555	3.93501e-07	2.8302e-06	yes	down	XP_022830353.1(cuticle protein 70, isoforms A and B-like [Spodoptera litura])					ENOG4110SM8(S:Function unknown)	ENOG4110SM8(-)			118272670
gene-LOC118274476	LOC118274476	peptidoglycan-recognition protein LB-like	2130	3.89238	1.96065	5.59138e-26	1.24785e-24	yes	up	XP_022831988.1(peptidoglycan-recognition protein LB-like [Spodoptera litura])	GO:0008745(molecular_function:N-acetylmuramoyl-L-alanine amidase activity); GO:0045087(biological_process:innate immune response); GO:0009253(biological_process:peptidoglycan catabolic process); GO:0042834(molecular_function:peptidoglycan binding); GO:0008270(molecular_function:zinc ion binding)	K01446	PGRP		ENOG4111PAY(O:Posttranslational modification, protein turnover, chaperones)	ENOG4111PAY(peptidoglycan recognition protein)	PF01510.26(Amidase_2:N-acetylmuramoyl-L-alanine amidase)	sp|Q8INK6|PGPLB_DROME(Peptidoglycan-recognition protein LB OS=Drosophila melanogaster OX=7227 GN=PGRP-LB PE=1 SV=1)	118274476
gene-LOC118272494	LOC118272494	uncharacterized LOC118272494	2175	3.10047	1.63249	3.86492e-126	4.83524e-124	yes	up	XP_022830237.1(uncharacterized protein LOC111359041 [Spodoptera litura])	GO:0016021(cellular_component:integral component of membrane)				ENOG410ZS1F(S:Function unknown)	ENOG410ZS1F(Domain of unknown function (DUF389))	PF04087.15(DUF389:Domain of unknown function (DUF389))	sp|Q58091|Y678_METJA(Uncharacterized protein MJ0678 OS=Methanocaldococcus jannaschii (strain ATCC 43067 / DSM 2661 / JAL-1 / JCM 10045 / NBRC 100440) OX=243232 GN=MJ0678 PE=4 SV=1)	118272494
gene-LOC118276718	LOC118276718	adrenodoxin-like protein 1, mitochondrial	839	2.19231	1.13245	5.14859e-36	1.56515e-34	yes	up	XP_022828679.1(adrenodoxin-like protein, mitochondrial [Spodoptera litura])	GO:0051537(molecular_function:2 iron, 2 sulfur cluster binding); GO:0009055(molecular_function:electron carrier activity)	K22071	FDX2		COG0633(C:Energy production and conversion)	COG0633(Ferredoxin)	PF00111.28(Fer2:2Fe-2S iron-sulfur cluster binding domain)	sp|P37193|ADXH_DROME(Adrenodoxin-like protein, mitochondrial OS=Drosophila melanogaster OX=7227 GN=Fdxh PE=2 SV=3)	118276718
gene-LOC118281314	LOC118281314	osteopetrosis-associated transmembrane protein 1-like, transcript variant X1	1037	0.484762	-1.04465	4.70398e-09	4.10762e-08	yes	down	XP_022816461.1(osteopetrosis-associated transmembrane protein 1 [Spodoptera litura])	GO:0016021(cellular_component:integral component of membrane)	K23863	OSTM1		ENOG4111X6Y(U:Intracellular trafficking, secretion, and vesicular transport)	ENOG4111X6Y(Osteopetrosis associated transmembrane protein 1)	PF09777.10(OSTMP1:Osteopetrosis-associated transmembrane protein 1 precursor)	sp|Q8BGT0|OSTM1_MOUSE(Osteopetrosis-associated transmembrane protein 1 OS=Mus musculus OX=10090 GN=Ostm1 PE=1 SV=1)	118281314
gene-LOC118264958	LOC118264958	uncharacterized LOC118264958	1582	0.432488	-1.20927	1.14308e-14	1.50685e-13	yes	down	XP_021201352.1(uncharacterized protein LOC110384399 [Helicoverpa armigera])					ENOG41119X9(S:Function unknown); ENOG410YH78(S:Function unknown)	ENOG41119X9(-); ENOG410YH78(-)	PF13927.7(Ig_3:Immunoglobulin domain); PF13895.7(Ig_2:Immunoglobulin domain); PF07686.18(V-set:Immunoglobulin V-set domain); PF00047.26(ig:Immunoglobulin domain); PF07679.17(I-set:Immunoglobulin I-set domain)		118264958
gene-LOC118263782	LOC118263782	uncharacterized LOC118263782	1128	0.167348	-2.57908	0.00926831	0.0306066	yes	down	XP_022814985.1(uncharacterized protein LOC111348560 [Spodoptera litura])	GO:0016021(cellular_component:integral component of membrane); GO:0007156(biological_process:homophilic cell adhesion via plasma membrane adhesion molecules); GO:0005509(molecular_function:calcium ion binding)				ENOG410ZD2B(S:Function unknown); COG2124(Q:Secondary metabolites biosynthesis, transport and catabolism); ENOG410Y65V(S:Function unknown); ENOG4111KN4(A:RNA processing and modification)	ENOG410ZD2B(-); COG2124(Cytochrome p450); ENOG410Y65V(Retrotransposon protein); ENOG4111KN4(Tumor necrosis factor alpha-induced protein)			118263782
gene-LOC118276244	LOC118276244	uncharacterized LOC118276244	736	7.56157	2.91869	1.07326e-24	2.29674e-23	yes	up	AKT26495.1(odorant binding protein 17 [Spodoptera exigua])	GO:0005549(molecular_function:odorant binding)				ENOG4111CBI(S:Function unknown)	ENOG4111CBI(-)	PF01395.23(PBP_GOBP:PBP/GOBP family)		118276244
gene-LOC118266482	LOC118266482	pupal cuticle protein 36-like	728	0.212918	-2.23163	2.57405e-06	1.68551e-05	yes	down	XP_022814888.1(ATP-dependent RNA helicase A-like isoform X1 [Spodoptera litura])					ENOG4110QGB(S:Function unknown)	ENOG4110QGB(-)			118266482
gene-LOC118271837	LOC118271837	fatty-acid amide hydrolase 2-B-like	1914	0.423914	-1.23816	3.22112e-08	2.60149e-07	yes	down	XP_022822664.1(fatty-acid amide hydrolase 2-B [Spodoptera litura])	GO:0016787(molecular_function:hydrolase activity)	K19176	FAAH2		COG0154(S:Function unknown)	COG0154(Fas associated factor family member 2)	PF01425.22(Amidase:Amidase)	sp|Q05AM4|FAH2B_DANRE(Fatty-acid amide hydrolase 2-B OS=Danio rerio OX=7955 GN=faah2b PE=2 SV=1)	118271837
gene-LOC118273224	LOC118273224	uncharacterized LOC118273224	2587	0.473365	-1.07898	0.0038721	0.0141477	yes	down	XP_022820629.1(peritrophin-48-like [Spodoptera litura])	GO:0005576(cellular_component:extracellular region); GO:0008061(molecular_function:chitin binding)				ENOG4111HPJ(E:Amino acid transport and metabolism)	ENOG4111HPJ(aminotransferase)	PF01607.25(CBM_14:Chitin binding Peritrophin-A domain)		118273224
gene-LOC118281223	LOC118281223	uncharacterized LOC118281223	739	0.0267791	-5.22275	0.00126493	0.00526488	yes	down										118281223
gene-LOC118265102	LOC118265102	hemicentin-2-like	6069	2.46231	1.30001	8.66038e-19	1.4502e-17	yes	up	CAB3247845.1(unnamed protein product [Arctia plantaginis])	GO:0007155(biological_process:cell adhesion); GO:0007411(biological_process:axon guidance); GO:0016021(cellular_component:integral component of membrane); GO:0005886(cellular_component:plasma membrane)	K06767;K06768	DSCAM;DSCAML1		ENOG410ZJGB(S:Function unknown); ENOG410XPX0(S:Function unknown); ENOG4110087(S:Function unknown); ENOG410XQX7(S:Function unknown); ENOG41122G6(S:Function unknown); ENOG4110NH2(S:Function unknown)	ENOG410ZJGB(IGc2); ENOG410XPX0(IGc2); ENOG4110087(Immunoglobulin domain); ENOG410XQX7(down syndrome cell adhesion molecule); ENOG41122G6(-); ENOG4110NH2(Down syndrome cell adhesion molecule C terminal)	PF13927.7(Ig_3:Immunoglobulin domain); PF07679.17(I-set:Immunoglobulin I-set domain); PF13895.7(Ig_2:Immunoglobulin domain); PF00047.26(ig:Immunoglobulin domain); PF07686.18(V-set:Immunoglobulin V-set domain); PF08205.13(C2-set_2:CD80-like C2-set immunoglobulin domain); PF16681.6(Ig_5:Ig-like domain on T-cell surface glycoprotein CD3 epsilon chain); PF16680.6(Ig_4:T-cell surface glycoprotein CD3 …	sp|Q9VS29|DSCL_DROME(Down syndrome cell adhesion molecule-like protein Dscam2 OS=Drosophila melanogaster OX=7227 GN=Dscam2 PE=2 SV=3)	118265102
gene-LOC118270912	LOC118270912	uncharacterized LOC118270912	1288	3.06107	1.61404	1.89426e-05	0.00010988	yes	up	XP_030039061.1(uncharacterized protein LOC115454472 [Manduca sexta])					ENOG410ZKBJ(S:Function unknown); ENOG4111YU9(S:Function unknown); ENOG410ZJIR(S:Function unknown)	ENOG410ZKBJ(-); ENOG4111YU9(Hydra magnipapillata); ENOG410ZJIR(-)			118270912
gene-LOC118281994	LOC118281994	V-type proton ATPase 16 kDa proteolipid subunit	1496	3.20499	1.68032	4.95007e-88	3.97564e-86	yes	up	XP_021182666.1(V-type proton ATPase 16 kDa proteolipid subunit [Helicoverpa armigera])	GO:0033179(cellular_component:proton-transporting V-type ATPase, V0 domain); GO:0016021(cellular_component:integral component of membrane); GO:0015078(molecular_function:hydrogen ion transmembrane transporter activity); GO:0005774(cellular_component:vacuolar membrane)	K02155	ATPeV0C, ATP6L	map05152(Tuberculosis); map05323(Rheumatoid arthritis); map04966(Collecting duct acid secretion); map05120(Epithelial cell signaling in Helicobacter pylori infection); map05165(Human papillomavirus infection); map04145(Phagosome); map00190(Oxidative phosphorylation); map04142(Lysosome); map04721(Synaptic vesicle cycle); map05110(Vibrio cholerae infection)	COG0636(C:Energy production and conversion)	COG0636(F(1)F(0) ATP synthase produces ATP from ADP in the presence of a proton or sodium gradient. F-type ATPases consist of two structural domains, F(1) containing the extramembraneous catalytic core and F(0) containing the membrane proton channel, linked together by a central stalk and a peripheral stalk. During catalysis, ATP synthesis in the catalytic domain of F(1) is coupled via a rotary m…	PF00137.22(ATP-synt_C:ATP synthase subunit C)	sp|P55277|VATL_HELVI(V-type proton ATPase 16 kDa proteolipid subunit OS=Heliothis virescens OX=7102 GN=VHA16 PE=2 SV=1)	118281994
gene-LOC118276681	LOC118276681	irregular chiasm C-roughest protein-like, transcript variant X1	4370	2.57353	1.36375	2.3454e-26	5.34431e-25	yes	up	XP_022828502.1(irregular chiasm C-roughest protein-like isoform X1 [Spodoptera litura])	GO:0016021(cellular_component:integral component of membrane)				ENOG410XPX0(S:Function unknown)	ENOG410XPX0(Kin of IRRE like)	PF13927.7(Ig_3:Immunoglobulin domain); PF07679.17(I-set:Immunoglobulin I-set domain); PF13895.7(Ig_2:Immunoglobulin domain); PF00047.26(ig:Immunoglobulin domain); PF08205.13(C2-set_2:CD80-like C2-set immunoglobulin domain); PF07686.18(V-set:Immunoglobulin V-set domain); PF07654.16(C1-set:Immunoglobulin C1-set domain)	sp|Q08180|ICCR_DROME(Irregular chiasm C-roughest protein OS=Drosophila melanogaster OX=7227 GN=rst PE=1 SV=2)	118276681
gene-LOC118264014	LOC118264014	GSK3-beta interaction protein-like	1940	0.438732	-1.18859	0.00113559	0.0047847	yes	down	XP_022830603.1(GSK3-beta interaction protein [Spodoptera litura])	GO:0060828(biological_process:regulation of canonical Wnt signaling pathway)				ENOG4111QBG(S:Function unknown)	ENOG4111QBG(GSK3B interacting protein)	PF05303.13(DUF727:Protein of unknown function (DUF727))	sp|Q5ZMC6|GSKIP_CHICK(GSK3-beta interaction protein OS=Gallus gallus OX=9031 GN=GSKIP PE=2 SV=1)	118264014
gene-LOC118280659	LOC118280659	uncharacterized LOC118280659, transcript variant X1	1502	0.461798	-1.11467	3.88174e-09	3.42641e-08	yes	down	XP_022835744.1(uncharacterized protein LOC111363175 isoform X1 [Spodoptera litura])	GO:0003676(molecular_function:nucleic acid binding)				ENOG4111H87(S:Function unknown)	ENOG4111H87(-)			118280659
gene-LOC118269733	LOC118269733	uncharacterized LOC118269733	1206	2.75866	1.46397	0.00104672	0.00444482	yes	up	AUH25533.1(ORF 7, partial [Spodoptera frugiperda])					ENOG410XP1N(S:Function unknown)	ENOG410XP1N(-)			118269733
gene-LOC118265382	LOC118265382	putative fatty acyl-CoA reductase CG5065, transcript variant X1	1547	0.388488	-1.36406	0.00168453	0.00678349	yes	down	XP_022814698.1(putative fatty acyl-CoA reductase CG5065 [Spodoptera litura])	GO:0102965(molecular_function:alcohol-forming fatty acyl-CoA reductase activity); GO:0016021(cellular_component:integral component of membrane); GO:0080019(molecular_function:fatty-acyl-CoA reductase (alcohol-forming) activity); GO:0006629(biological_process:lipid metabolic process)	K13356	FAR	map04146(Peroxisome); map04212(Longevity regulating pathway - worm)	ENOG410XS7R(S:Function unknown)	ENOG410XS7R(fatty-acyl-CoA reductase (alcohol-forming) activity)	PF07993.13(NAD_binding_4:Male sterility protein); PF03015.20(Sterile:Male sterility protein); PF02719.16(Polysacc_synt_2:Polysaccharide biosynthesis protein); PF01370.22(Epimerase:NAD dependent epimerase/dehydratase family); PF01073.20(3Beta_HSD:3-beta hydroxysteroid dehydrogenase/isomerase family); PF16363.6(GDP_Man_Dehyd:GDP-mannose 4,6 dehydratase)	sp|A1ZAI5|FACR1_DROME(Putative fatty acyl-CoA reductase CG5065 OS=Drosophila melanogaster OX=7227 GN=CG5065 PE=3 SV=1)	118265382
gene-LOC118271756	LOC118271756	sarcoplasmic calcium-binding protein 1-like, transcript variant X1	1712	0.423325	-1.24016	5.30243e-134	7.33935e-132	yes	down	XP_022823162.1(sarcoplasmic calcium-binding protein 1 isoform X1 [Spodoptera litura])	GO:0005509(molecular_function:calcium ion binding)				ENOG4111HUG(S:Function unknown)	ENOG4111HUG(Calcium-binding protein)	PF13405.7(EF-hand_6:EF-hand domain); PF13499.7(EF-hand_7:EF-hand domain pair); PF13202.7(EF-hand_5:EF hand)	sp|P02636|SCPA_PENSP(Sarcoplasmic calcium-binding protein, alpha-B and -A chains OS=Penaeus sp. OX=6688 PE=1 SV=1)	118271756
[truncated: 271 more rows]

## Sheet: Table S6
Table S6 Differentially expressed genes (DEGs) between D4 vs D1 (D4:D1) group
[truncated: 1,155 more rows]

[truncated: 6 more sheets: Table S7, Table S8, Table S9, Table S10, Table S11, Table S12]
